# Supplementary material for: Phenotypic spectrum of dual diagnoses in developmental disorders
Source: Am J Hum Genet. 2024 Sep 30;111(11):2382–91. doi: 10.1016/j.ajhg.2024.08.025 (PMC11568748; doi:10.1016/j.ajhg.2024.08.025)
Supplement: Table S1. Semantic similarity scores and HPO codes for included DDG2P genes [file mmc1.xlsx]

## Sheet: Sheet1
gene	n.ddd.diagnoses	av.sim.score	n.hpo.codes	all.hpo.codes
ANKRD11	91	0.380096	29	HP:0000463;HP:0000902;HP:0001249;HP:0000637;HP:0004322;HP:0000294;HP:0000891;HP:0001263;HP:0008438;HP:0001566;HP:0001572;HP:0000316;HP:0002162;HP:0000325;HP:0002948;HP:0000677;HP:0000574;HP:0002750;HP:0000252;HP:0000506;HP:0002942;HP:0009466;HP:0000430;HP:0000343;HP:0000311;HP:0000028;HP:0001159;HP:0000400;HP:0000954
KMT2A	78	0.389871	28	HP:0004209;HP:0001249;HP:0000286;HP:0004322;HP:0001508;HP:0000316;HP:0005819;HP:0002019;HP:0000527;HP:0000581;HP:0000664;HP:0000718;HP:0001831;HP:0000445;HP:0000574;HP:0002750;HP:0001182;HP:0001250;HP:0000219;HP:0000486;HP:0000494;HP:0000369;HP:0000343;HP:0001007;HP:0000218;HP:0002136;HP:0000960;HP:0000750
ARID1B	74	0.36214	15	HP:0000271;HP:0001263;HP:0000153;HP:0011844;HP:0011297;HP:0001155;HP:0002817;HP:0001252;HP:0000492;HP:0002500;HP:0000159;HP:0000366;HP:0000598;HP:0000929;HP:0001167
DDX3X	59	0.403285	18	HP:0001263;HP:0000271;HP:0000929;HP:0000252;HP:0000153;HP:0001249;HP:0100022;HP:0000598;HP:0002817;HP:0001263;HP:0000271;HP:0000929;HP:0000252;HP:0000153;HP:0001249;HP:0100022;HP:0000598;HP:0002817
MED13L	47	0.402081	5	HP:0001669;HP:0000750;HP:0001263;HP:0001249;HP:0000252
SYNGAP1	44	0.389062	5	HP:0001249;HP:0002463;HP:0001270;HP:0001250;HP:0001252
DYRK1A	41	0.406316	13	HP:0000929;HP:0000252;HP:0000271;HP:0001263;HP:0001250;HP:0000366;HP:0001155;HP:0002817;HP:0000951;HP:0000490;HP:0011844;HP:0000347;HP:0004322
MECP2	41	0.474203	108	HP:0005484;HP:0002333;HP:0003202;HP:0004322;HP:0002187;HP:0004879;HP:0000164;HP:0005184;HP:0002078;HP:0002376;HP:0002019;HP:0001773;HP:0001257;HP:0001250;HP:0002020;HP:0002066;HP:0001423;HP:0004326;HP:0005135;HP:0002353;HP:0001332;HP:0010521;HP:0002650;HP:0003763;HP:0002120;HP:0002808;HP:0000256;HP:0000347;HP:0002205;HP:0001939;HP:0002064;HP:0003487;HP:0000248;HP:0001347;HP:0002063;HP:0002191;HP:…
ADNP	39	0.352736	13	HP:0000271;HP:0001263;HP:0000929;HP:0000492;HP:0001249;HP:0008050;HP:0011844;HP:0000153;HP:0002817;HP:0001155;HP:0000598;HP:0001760;HP:0011297
SETD5	37	0.358967	11	HP:0000271;HP:0001263;HP:0000153;HP:0011844;HP:0001249;HP:0011297;HP:0000929;HP:0000598;HP:0001155;HP:0002817;HP:0000366
CREBBP	35	0.478778	118	HP:0010775;HP:0000347;HP:0000579;HP:0000286;HP:0001763;HP:0002697;HP:0001042;HP:0008897;HP:0000481;HP:0002750;HP:0001335;HP:0002999;HP:0000486;HP:0000752;HP:0001631;HP:0000444;HP:0009765;HP:0001388;HP:0000518;HP:0000767;HP:0001371;HP:0005743;HP:0011087;HP:0009921;HP:0001956;HP:0000047;HP:0008872;HP:0005306;HP:0004322;HP:0002317;HP:0000756;HP:0001274;HP:0006483;HP:0000736;HP:0001252;HP:0000005;HP:…
EP300	34	0.351524	15	HP:0000278;HP:0000347;HP:0000670;HP:0001263;HP:0000689;HP:0000527;HP:0011304;HP:0000448;HP:0003577;HP:0001256;HP:0000252;HP:0000218;HP:0010055;HP:0011094;HP:0000750
SATB2	34	0.359076	10	HP:0001249;HP:0000347;HP:0009102;HP:0000175;HP:0002187;HP:0002307;HP:0000212;HP:0011094;HP:0002474;HP:0001250
STXBP1	33	0.337423	18	HP:0011344;HP:0010864;HP:0002059;HP:0006808;HP:0002069;HP:0010851;HP:0011097;HP:0001344;HP:0001151;HP:0002123;HP:0002510;HP:0001258;HP:0010818;HP:0002521;HP:0003623;HP:0002079;HP:0001337;HP:0007105
EHMT1	33	0.432392	40	HP:0010806;HP:0000722;HP:0002205;HP:0002786;HP:0000316;HP:0000232;HP:0000248;HP:0002360;HP:0002020;HP:0000158;HP:0000252;HP:0000272;HP:0010808;HP:0000741;HP:0000377;HP:0000028;HP:0000054;HP:0001762;HP:0000047;HP:0000463;HP:0001249;HP:0010864;HP:0001252;HP:0001513;HP:0000303;HP:0000280;HP:0001710;HP:0000365;HP:0000718;HP:0000664;HP:0000695;HP:0003745;HP:0006335;HP:0001250;HP:0000717;HP:0000582;HP:…
KCNQ2	32	0.328521	15	HP:0002266;HP:0002411;HP:0003812;HP:0001263;HP:0001270;HP:0002373;HP:0000005;HP:0002069;HP:0003623;HP:0001332;HP:0003593;HP:0001249;HP:0001263;HP:0001285;HP:0001250
IQSEC2	32	0.403329	9	HP:0000717;HP:0000486;HP:0000252;HP:0001249;HP:0000733;HP:0001252;HP:0002650;HP:0000248;HP:0001250
ASXL3	31	0.352858	12	HP:0001263;HP:0000271;HP:0000929;HP:0000153;HP:0001155;HP:0001252;HP:0002817;HP:0011968;HP:0011844;HP:0001167;HP:0001167;HP:0000951
CTNNB1	30	0.399334	8	HP:0000929;HP:0000252;HP:0001263;HP:0000271;HP:0000153;HP:0100022;HP:0000486;HP:0000496
SCN2A	29	0.306447	5	HP:0012759;HP:0002197;HP:0012469;HP:0007105;HP:0001250
FOXP1	28	0.227027	3	HP:0000752;HP:0000718;HP:0000733
PTPN11	28	0.390965	81	HP:0000242;HP:0000286;HP:0000175;HP:0011710;HP:0000316;HP:0001682;HP:0001709;HP:0001256;HP:0000486;HP:0000508;HP:0003691;HP:0002751;HP:0008724;HP:0004409;HP:0000457;HP:0000028;HP:0000767;HP:0000054;HP:0000957;HP:0000358;HP:0000047;HP:0002967;HP:0004322;HP:0001642;HP:0000303;HP:0000823;HP:0000325;HP:0001639;HP:0000369;HP:0000470;HP:0000465;HP:0000411;HP:0000768;HP:0002996;HP:0000921;HP:0000122;HP:…
TCF4	28	0.40544	35	HP:0000194;HP:0001763;HP:0000483;HP:0006887;HP:0001182;HP:0002020;HP:0000486;HP:0000252;HP:0001217;HP:0001344;HP:0002066;HP:0000545;HP:0001270;HP:0000378;HP:0000687;HP:0002883;HP:0000028;HP:0000054;HP:0000322;HP:0000293;HP:0010864;HP:0001252;HP:0002019;HP:0000280;HP:0000718;HP:0001250;HP:0000582;HP:0001786;HP:0000431;HP:0000470;HP:0000490;HP:0002311;HP:0002079;HP:0000341;HP:0000954
GRIN2B	27	0.425476	7	HP:0001263;HP:0001250;HP:0000929;HP:0000271;HP:0001249;HP:0001252;HP:0011344
WDR45	26	0.365731	14	HP:0001250;HP:0001263;HP:0000271;HP:0001155;HP:0002817;HP:0011844;HP:0001167;HP:0011297;HP:0000153;HP:0001249;HP:0001760;HP:0100807;HP:0010864;HP:0100022
KAT6A	26	0.410706	4	HP:0002465;HP:0000252;HP:0001249;HP:0001263
PPP2R5D	25	0.366722	7	HP:0000929;HP:0001263;HP:0000256;HP:0001252;HP:0000271;HP:0000290;HP:0000153
EFTUD2	25	0.376878	32	HP:0003196;HP:0000347;HP:0000286;HP:0000175;HP:0000396;HP:0001177;HP:0002098;HP:0000405;HP:0000413;HP:0000252;HP:0000272;HP:0000384;HP:0000453;HP:0005321;HP:0001631;HP:0000463;HP:0008872;HP:0004322;HP:0000243;HP:0001263;HP:0002032;HP:0009623;HP:0001250;HP:0000582;HP:0001629;HP:0000506;HP:0008551;HP:0000494;HP:0002002;HP:0000369;HP:0001238;HP:0000750
CDK13	25	0.399191	26	HP:0000271;HP:0001263;HP:0000492;HP:0000929;HP:0000153;HP:0000598;HP:0000366;HP:0008050;HP:0000252;HP:0000422;HP:0001671;HP:0000582;HP:0000951;HP:0002817;HP:0011844;HP:0000159;HP:0000286;HP:0001155;HP:0001167;HP:0001249;HP:0001631;HP:0011297;HP:0000160;HP:0000177;HP:0000316;HP:0011343
PURA	25	0.414844	9	HP:0001263;HP:0001252;HP:0000271;HP:0001250;HP:0011844;HP:0000153;HP:0000929;HP:0001249;HP:0011344
TBL1XR1	24	0.309753	19	HP:0001249;HP:0001426;HP:0000939;HP:0000732;HP:0000723;HP:0003745;HP:0001250;HP:0000728;HP:0000717;HP:0011463;HP:0000758;HP:0000733;HP:0002353;HP:0001156;HP:0003144;HP:0000721;HP:0000750;HP:0001249;HP:0007552
KAT6B	23	0.363315	38	HP:0000347;HP:0003175;HP:0001601;HP:0000426;HP:0009803;HP:0002974;HP:0001374;HP:0000448;HP:0006887;HP:0008665;HP:0002999;HP:0000252;HP:0008683;HP:0001631;HP:0002089;HP:0000028;HP:0000054;HP:0000684;HP:0001762;HP:0000126;HP:0000003;HP:0001274;HP:0001263;HP:0001252;HP:0002015;HP:0000280;HP:0006443;HP:0000365;HP:0006380;HP:0000445;HP:0003273;HP:0008823;HP:0007165;HP:0002209;HP:0001629;HP:0000046;HP:…
MEF2C	23	0.367749	20	HP:0000322;HP:0000463;HP:0003196;HP:0010864;HP:0001252;HP:0000316;HP:0000337;HP:0002119;HP:0000331;HP:0001250;HP:0000582;HP:0002540;HP:0000486;HP:0001270;HP:0002500;HP:0002197;HP:0005280;HP:0000369;HP:0002714;HP:0000817
GATAD2B	23	0.371447	21	HP:0000271;HP:0001263;HP:0000929;HP:0000290;HP:0000256;HP:0000153;HP:0000492;HP:0000159;HP:0000177;HP:0000316;HP:0000366;HP:0000486;HP:0000496;HP:0000951;HP:0001155;HP:0002817;HP:0008050;HP:0011220;HP:0011297;HP:0011344;HP:0011844
TRIO	23	0.392376	5	HP:0000256;HP:0001249;HP:0000252;HP:0011968;HP:0000750
FOXG1	22	0.366099	23	HP:0000253;HP:0002305;HP:0001763;HP:0010864;HP:0001319;HP:0002019;HP:0001250;HP:0001257;HP:0002020;HP:0001302;HP:0002186;HP:0100660;HP:0001270;HP:0002307;HP:0001332;HP:0002072;HP:0100703;HP:0002650;HP:0002079;HP:0003763;HP:0000817;HP:0001762;HP:0002808
SMC1A	22	0.401003	13	HP:0001511;HP:0000252;HP:0001249;HP:0000319;HP:0004322;HP:0002553;HP:0000664;HP:0001252;HP:0200055;HP:0001344;HP:0001249;HP:0001773;HP:0001250
NSD1	22	0.456298	83	HP:0000256;HP:0000286;HP:0001763;HP:0001331;HP:0001792;HP:0000316;HP:0000405;HP:0001840;HP:0000486;HP:0001631;HP:0001761;HP:0001388;HP:0200000;HP:0000400;HP:0001762;HP:0000023;HP:0000268;HP:0001848;HP:0001833;HP:0008070;HP:0001845;HP:0001252;HP:0003745;HP:0001257;HP:0001250;HP:0002857;HP:0001377;HP:0002007;HP:0000540;HP:0010751;HP:0005280;HP:0001212;HP:0001540;HP:0000311;HP:0001260;HP:0001952;HP:…
POGZ	20	0.342305	10	HP:0001263;HP:0000271;HP:0000153;HP:0000929;HP:0011844;HP:0011297;HP:0000492;HP:0000598;HP:0001760;HP:0008050
HDAC8	20	0.415911	48	HP:0000463;HP:0004209;HP:0000347;HP:0008872;HP:0000294;HP:0001263;HP:0000426;HP:0200055;HP:0001773;HP:0002119;HP:0000527;HP:0000248;HP:0000664;HP:0001250;HP:0009623;HP:0001377;HP:0000508;HP:0002553;HP:0000343;HP:0000965;HP:0002714;HP:0001007;HP:0000218;HP:0000233;HP:0000278;HP:0001956;HP:0001249;HP:0004322;HP:0000692;HP:0200055;HP:0001773;HP:0000823;HP:0000455;HP:0000248;HP:0001182;HP:0008734;HP:…
TRIP12	19	0.330113	2	HP:0001249;HP:0000729
AHDC1	19	0.366719	16	HP:0001263;HP:0000271;HP:0000153;HP:0000929;HP:0001155;HP:0001249;HP:0002817;HP:0000159;HP:0011297;HP:0011844;HP:0000177;HP:0000366;HP:0000422;HP:0001167;HP:0001252;HP:0002360
ATRX	19	0.455964	81	HP:0000347;HP:0000286;HP:0000076;HP:0001763;HP:0008897;HP:0011682;HP:0000316;HP:0002688;HP:0002750;HP:0000158;HP:0000272;HP:0003812;HP:0000752;HP:0010808;HP:0002751;HP:0000358;HP:0001762;HP:0000047;HP:0000268;HP:0004322;HP:0000154;HP:0001257;HP:0001250;HP:0008734;HP:0002857;HP:0002013;HP:0000431;HP:0005280;HP:0000369;HP:0000470;HP:0001871;HP:0000407;HP:0000194;HP:0010806;HP:0003196;HP:0000188;HP:…
DYNC1H1	18	0.237181	12	HP:0003445;HP:0003677;HP:0011463;HP:0011808;HP:0009046;HP:0001760;HP:0003474;HP:0008994;HP:0007269;HP:0008956;HP:0002515;HP:0010602
VPS13B	18	0.287204	6	HP:0000556;HP:0001249;HP:0000545;HP:0011505;HP:0000580;HP:0001182
WAC	18	0.356583	14	HP:0000271;HP:0001263;HP:0000153;HP:0000929;HP:0001249;HP:0000951;HP:0001155;HP:0002817;HP:0011297;HP:0011844;HP:0000290;HP:0000366;HP:0000422;HP:0001167
SLC6A1	18	0.395583	5	HP:0001250;HP:0001263;HP:0001249;HP:0000271;HP:0100022
NF1	18	0.416251	68	HP:0000256;HP:0000286;HP:0007340;HP:0001324;HP:0001507;HP:0010302;HP:0000316;HP:0001626;HP:0002858;HP:0000272;HP:0002410;HP:0100697;HP:0002521;HP:0000358;HP:0009734;HP:0002967;HP:0004322;HP:0004482;HP:0009736;HP:0002666;HP:0001642;HP:0000915;HP:0030052;HP:0001067;HP:0001250;HP:0002857;HP:0001548;HP:0000917;HP:0009735;HP:0000470;HP:0000369;HP:0002859;HP:0000818;HP:0000750;HP:0002385;HP:0001684;HP:…
CASK	18	0.432844	70	HP:0003196;HP:0000347;HP:0000543;HP:0000286;HP:0001999;HP:0004322;HP:0002342;HP:0001263;HP:0008897;HP:0001290;HP:0000426;HP:0000316;HP:0002198;HP:0000455;HP:0001250;HP:0001257;HP:0000609;HP:0000486;HP:0000252;HP:0001344;HP:0007227;HP:0000431;HP:0001321;HP:0001423;HP:0000343;HP:0008936;HP:0002650;HP:0004325;HP:0000400;HP:0000407;HP:0001249;HP:0008872;HP:0000431;HP:0001263;HP:0001319;HP:0000316;HP:…
SMAD4	17	0.245616	24	HP:0006574;HP:0002027;HP:0006771;HP:0002672;HP:0001508;HP:0003003;HP:0004394;HP:0006548;HP:0004784;HP:0002035;HP:0002573;HP:0001903;HP:0001217;HP:0002576;HP:0002408;HP:0001653;HP:0004942;HP:0002900;HP:0000421;HP:0003073;HP:0001009;HP:0002014;HP:0001297;HP:0001634
ITPR1	17	0.288619	13	HP:0002470;HP:0003577;HP:0001251;HP:0001310;HP:0003812;HP:0001270;HP:0002070;HP:0006855;HP:0002075;HP:0000639;HP:0002080;HP:0001260;HP:0002136
AUTS2	17	0.352497	17	HP:0000271;HP:0001263;HP:0000153;HP:0011844;HP:0000929;HP:0011297;HP:0000252;HP:0000598;HP:0001155;HP:0001167;HP:0002817;HP:0000492;HP:0000159;HP:0000164;HP:0000177;HP:0000177;HP:0001760
DNMT3A	17	0.361675	6	HP:0001382;HP:0001249;HP:0001290;HP:0001548;HP:0000252;HP:0003510
HNRNPU	17	0.382581	15	HP:0001250;HP:0001263;HP:0000271;HP:0000153;HP:0011297;HP:0011844;HP:0001155;HP:0002817;HP:0000929;HP:0001167;HP:0100022;HP:0000534;HP:0000598;HP:0002069;HP:0011343
CHD7	17	0.416329	79	HP:0001636;HP:0000347;HP:0000175;HP:0008897;HP:0000568;HP:0000316;HP:0000453;HP:0000410;HP:0000272;HP:0003812;HP:0011968;HP:0001631;HP:0010443;HP:0000359;HP:0009778;HP:0000324;HP:0003022;HP:0001161;HP:0000824;HP:0001642;HP:0002032;HP:0002015;HP:0000821;HP:0000823;HP:0003745;HP:0002247;HP:0001018;HP:0000480;HP:0002139;HP:0010515;HP:0002025;HP:0005368;HP:0010628;HP:0004058;HP:0000458;HP:0000407;HP:…
KIF1A	16	0.290208	5	HP:0001284;HP:0001265;HP:0003676;HP:0004322;HP:0001263
TCF20	16	0.359013	8	HP:0001249;HP:0000098;HP:0005684;HP:0001251;HP:0100807;HP:0001332;HP:0000750;HP:0001250
NFIX	16	0.360927	26	HP:0000271;HP:0000929;HP:0000153;HP:0001263;HP:0000492;HP:0001155;HP:0002817;HP:0008050;HP:0000256;HP:0001760;HP:0000290;HP:0011297;HP:0011844;HP:0000098;HP:0000159;HP:0000174;HP:0000177;HP:0000494;HP:0000598;HP:0001167;HP:0001167;HP:0001780;HP:0100807;HP:0000218;HP:0000369;HP:0001252
KMT2D	16	0.430033	50	HP:0003468;HP:0000637;HP:0000175;HP:0007655;HP:0008897;HP:0045074;HP:0002024;HP:0000437;HP:0001374;HP:0002100;HP:0004467;HP:0000592;HP:0000486;HP:0000252;HP:0000508;HP:0002566;HP:0002553;HP:0001631;HP:0000218;HP:0001007;HP:0001878;HP:0000028;HP:0002650;HP:0000400;HP:0000054;HP:0000957;HP:0000358;HP:0001973;HP:0002023;HP:0008872;HP:0001249;HP:0004322;HP:0004736;HP:0001263;HP:0000074;HP:0001252;HP:…
PTEN	16	0.447389	94	HP:0000256;HP:0000347;HP:0001028;HP:0003002;HP:0000138;HP:0008897;HP:0000956;HP:0000854;HP:0001626;HP:0002858;HP:0002253;HP:0002194;HP:0000486;HP:0004390;HP:0007074;HP:0000518;HP:0000767;HP:0000972;HP:0000836;HP:0000538;HP:0001252;HP:0001513;HP:0007873;HP:0000821;HP:0001943;HP:0000365;HP:0000160;HP:0001250;HP:0000717;HP:0001382;HP:0002007;HP:0003593;HP:0002576;HP:0000327;HP:0012032;HP:0000872;HP:…
CACNA1A	15	0.324311	5	HP:0001252;HP:0001249;HP:0001251;HP:0200134;HP:0002180
SCN8A	15	0.326679	4	HP:0000717;HP:0001249;HP:0001263;HP:0011097
PUF60	15	0.366543	21	HP:0000271;HP:0001155;HP:0002817;HP:0011297;HP:0011844;HP:0001167;HP:0001167;HP:0001263;HP:0000153;HP:0000951;HP:0000929;HP:0004322;HP:0001760;HP:0000290;HP:0000309;HP:0000366;HP:0000525;HP:0000534;HP:0000612;HP:0000998;HP:0001780
SCN1A	15	0.367688	15	HP:0002133;HP:0006813;HP:0001945;HP:0001251;HP:0002059;HP:0002384;HP:0001268;HP:0002121;HP:0003593;HP:0000252;HP:0003812;HP:0001270;HP:0002123;HP:0002373;HP:0000505
BPTF	15	0.401366	4	HP:0005484;HP:0001249;HP:0001999;HP:0001263
PACS1	15	0.407413	28	HP:0001263;HP:0000271;HP:0000153;HP:0000159;HP:0000233;HP:0000492;HP:0011297;HP:0011844;HP:0000366;HP:0000598;HP:0000929;HP:0001155;HP:0001167;HP:0002817;HP:0008050;HP:0000035;HP:0000177;HP:0000252;HP:0000286;HP:0000316;HP:0000369;HP:0000494;HP:0001250;HP:0001671;HP:0001760;HP:0001780;HP:0002019;HP:0011343
SETBP1	15	0.408448	58	HP:0003196;HP:0005495;HP:0008897;HP:0001508;HP:0002179;HP:0001795;HP:0002059;HP:0001162;HP:0000316;HP:0002884;HP:0009104;HP:0002119;HP:0011220;HP:0002557;HP:0000158;HP:0000272;HP:0000879;HP:0001739;HP:0006657;HP:0002645;HP:0002982;HP:0001631;HP:0000340;HP:0000059;HP:0002521;HP:0000935;HP:0010034;HP:0000054;HP:0001762;HP:0000463;HP:0004492;HP:0000047;HP:0000126;HP:0001249;HP:0000071;HP:0000348;HP:…
ERF	14	0.137833	4	HP:0001822;HP:0009381;HP:0002780;HP:0002093
ARID2	14	0.324859	4	HP:0011937;HP:0001249;HP:0000280;HP:0001263
BCL11A	14	0.324981	5	HP:0000592;HP:0001249;HP:0011451;HP:0011904;HP:0000486
EBF3	14	0.33166	5	HP:0000426;HP:0002003;HP:0001249;HP:0001251;HP:0000750
CHD3	14	0.363533	5	HP:0000717;HP:0000256;HP:0001252;HP:0001249;HP:0011098
CHD2	14	0.395017	7	HP:0001250;HP:0001263;HP:0000271;HP:0000492;HP:0000929;HP:0001249;HP:0008050
EEF1A2	14	0.418926	5	HP:0001250;HP:0001263;HP:0000271;HP:0001249;HP:0000929
SIN3A	13	0.316952	4	HP:0001249;HP:0000348;HP:0030048;HP:0007370
TLK2	13	0.326221	14	HP:0000271;HP:0000153;HP:0000366;HP:0000492;HP:0001263;HP:0001155;HP:0001167;HP:0002817;HP:0011297;HP:0011844;HP:0000290;HP:0000429;HP:0008050;HP:0011343
NAA15	13	0.389341	3	HP:0001249;HP:0000750;HP:0001250
TUBB3	13	0.390959	26	HP:0003477;HP:0007831;HP:0002342;HP:0001274;HP:0000577;HP:0001263;HP:0001477;HP:0000639;HP:0001328;HP:0002365;HP:0001257;HP:0001250;HP:0003577;HP:0000486;HP:0012241;HP:0000252;HP:0002126;HP:0000508;HP:0003812;HP:0010628;HP:0008936;HP:0000646;HP:0002079;HP:0001491;HP:0001239;HP:0100490
SOX5	13	0.400675	9	HP:0001263;HP:0000271;HP:0000153;HP:0000252;HP:0000929;HP:0001249;HP:0000159;HP:0000598;HP:0001256
FBN1	13	0.424221	148	HP:0000278;HP:0000347;HP:0000098;HP:0001763;HP:0000766;HP:0000501;HP:0001765;HP:0003302;HP:0007676;HP:0000272;HP:0000545;HP:0000275;HP:0007800;HP:0002751;HP:0000218;HP:0003199;HP:0001761;HP:0000518;HP:0000767;HP:0001371;HP:0003088;HP:0001166;HP:0005136;HP:0002616;HP:0000268;HP:0001635;HP:0004927;HP:0003758;HP:0001704;HP:0001519;HP:0100775;HP:0002097;HP:0002816;HP:0000541;HP:0000276;HP:0001659;HP:…
ACTB	13	0.427958	38	HP:0003196;HP:0000396;HP:0008897;HP:0001939;HP:0002162;HP:0000316;HP:0000219;HP:0001302;HP:0000252;HP:0000508;HP:0000028;HP:0000054;HP:0000567;HP:0000612;HP:0000286;HP:0004322;HP:0000243;HP:0001274;HP:0001263;HP:0001252;HP:0001643;HP:0001650;HP:0000154;HP:0001250;HP:0000431;HP:0000470;HP:0000369;HP:0000343;HP:0001647;HP:0001339;HP:0000407;HP:0000534;HP:0001511;HP:0001252;HP:0000252;HP:0001249;HP:…
SHANK3	13	0.439875	65	HP:0000256;HP:0100704;HP:0000076;HP:0000286;HP:0100797;HP:0004691;HP:0002119;HP:0001004;HP:0000486;HP:0000113;HP:0000272;HP:0000966;HP:0011968;HP:0000400;HP:0000268;HP:0002046;HP:0000293;HP:0002317;HP:0002572;HP:0000164;HP:0001800;HP:0011120;HP:0007328;HP:0000365;HP:0003745;HP:0001250;HP:0000717;HP:0000431;HP:0100658;HP:0000490;HP:0002136;HP:0002518;HP:0003763;HP:0000960;HP:0000750;HP:0000098;HP:…
SMARCA2	13	0.45638	90	HP:0001636;HP:0001028;HP:0004227;HP:0000175;HP:0008897;HP:0009747;HP:0000232;HP:0002750;HP:0001511;HP:0006237;HP:0000486;HP:0000879;HP:0000289;HP:0000453;HP:0001631;HP:0000965;HP:0001305;HP:0006863;HP:0001388;HP:0000023;HP:0002465;HP:0000047;HP:0008872;HP:0004322;HP:0001252;HP:0010049;HP:0008398;HP:0000325;HP:0010743;HP:0000365;HP:0000154;HP:0001250;HP:0001852;HP:0002576;HP:0005280;HP:0002079;HP:…
LZTR1	12	0.27858	4	HP:0001631;HP:0001249;HP:0001639;HP:0004322
ZC4H2	12	0.305775	4	HP:0005745;HP:0001256;HP:0003693;HP:0002186
H1-4	12	0.338559	11	HP:0000256;HP:0001344;HP:0001249;HP:0000098;HP:0001274;HP:0000670;HP:0008689;HP:0001631;HP:0002751;HP:0200001;HP:0000821
SOX11	12	0.359697	26	HP:0000271;HP:0001263;HP:0000929;HP:0000951;HP:0001155;HP:0001597;HP:0002817;HP:0011297;HP:0011844;HP:0000153;HP:0000534;HP:0000159;HP:0000177;HP:0000492;HP:0001167;HP:0002553;HP:0004209;HP:0007477;HP:0010490;HP:0000164;HP:0000252;HP:0000366;HP:0000598;HP:0000954;HP:0001760;HP:0002019
GNAO1	12	0.38512	10	HP:0001263;HP:0001250;HP:0000271;HP:0000153;HP:0001252;HP:0011344;HP:0100022;HP:0000951;HP:0001276;HP:0002020
HECW2	12	0.386431	2	HP:0001249;HP:0001250
COL2A1	12	0.400987	154	HP:0008839;HP:0000175;HP:0004619;HP:0200003;HP:0002827;HP:0000405;HP:0002663;HP:0003037;HP:0003521;HP:0000272;HP:0002812;HP:0000545;HP:0002829;HP:0001270;HP:0001288;HP:0000518;HP:0001537;HP:0003417;HP:0000023;HP:0008271;HP:0002098;HP:0003015;HP:0002779;HP:0000926;HP:0000541;HP:0006172;HP:0000520;HP:0000403;HP:0003273;HP:0000947;HP:0005280;HP:0000470;HP:0000311;HP:0000256;HP:0004565;HP:0003175;HP:…
KDM5C	12	0.403819	39	HP:0000347;HP:0001773;HP:0003487;HP:0006887;HP:0000219;HP:0000486;HP:0001176;HP:0000252;HP:0000545;HP:0000218;HP:0000767;HP:0000028;HP:0000400;HP:0000054;HP:0008124;HP:0006895;HP:0002232;HP:0000319;HP:0004322;HP:0002362;HP:0010864;HP:0000699;HP:0002395;HP:0000303;HP:0009882;HP:0000718;HP:0000744;HP:0008734;HP:0001250;HP:0000540;HP:0000582;HP:0000350;HP:0000327;HP:0000221;HP:0000490;HP:0007020;HP:…
UBE3A	12	0.409918	39	HP:0005469;HP:0006979;HP:0000639;HP:0002312;HP:0000248;HP:0006887;HP:0001347;HP:0000749;HP:0000158;HP:0000486;HP:0001344;HP:0007240;HP:0000545;HP:0000752;HP:0001270;HP:0001010;HP:0000687;HP:0002307;HP:0010808;HP:0002353;HP:0002650;HP:0005484;HP:0008872;HP:0002286;HP:0000577;HP:0010864;HP:0001252;HP:0000635;HP:0001513;HP:0000303;HP:0002019;HP:0003745;HP:0000154;HP:0001250;HP:0200085;HP:0000327;HP:…
KANSL1	12	0.44527	76	HP:0000076;HP:0000286;HP:0000175;HP:0000396;HP:0001385;HP:0002827;HP:0000426;HP:0000232;HP:0002119;HP:0001511;HP:0000486;HP:0001631;HP:0000767;HP:0000518;HP:0000400;HP:0001166;HP:0002465;HP:0008872;HP:0004322;HP:0030680;HP:0000164;HP:0001642;HP:0001466;HP:0003745;HP:0002705;HP:0001250;HP:0001382;HP:0000189;HP:0000540;HP:0006006;HP:0011822;HP:0001212;HP:0003828;HP:0000750;HP:0000960;HP:0002021;HP:…
CHD8	11	0.271434	15	HP:0000717;HP:0000758;HP:0011463;HP:0001249;HP:0001426;HP:0000733;HP:0002353;HP:0003144;HP:0000732;HP:0000723;HP:0003745;HP:0001250;HP:0000750;HP:0000728;HP:0000721
KIF11	11	0.325972	23	HP:0000463;HP:0005469;HP:0000286;HP:0007858;HP:0000303;HP:0000532;HP:0000455;HP:0011220;HP:0001004;HP:0007731;HP:0000219;HP:0000582;HP:0000648;HP:0001256;HP:0000252;HP:0000545;HP:0000494;HP:0002002;HP:0005280;HP:0000343;HP:0000411;HP:0000340;HP:0000179
CDKL5	11	0.358273	18	HP:0000253;HP:0001263;HP:0002187;HP:0001252;HP:0200055;HP:0002376;HP:0001773;HP:0001250;HP:0002540;HP:0003593;HP:0001336;HP:0004279;HP:0001423;HP:0000733;HP:0002883;HP:0002521;HP:0002650;HP:0000817
TUBA1A	11	0.385268	17	HP:0001249;HP:0007370;HP:0001251;HP:0001274;HP:0010864;HP:0002119;HP:0001320;HP:0002365;HP:0001250;HP:0000252;HP:0001302;HP:0002126;HP:0001270;HP:0002282;HP:0002510;HP:0001339;HP:0002079
CLTC	11	0.386431	2	HP:0001249;HP:0001250
SLC6A8	11	0.410329	30	HP:0007018;HP:0007057;HP:0001249;HP:0008872;HP:0000098;HP:0004322;HP:0000577;HP:0000735;HP:0001508;HP:0001939;HP:0001319;HP:0000303;HP:0000276;HP:0002019;HP:0000718;HP:0002251;HP:0001250;HP:0001382;HP:0000540;HP:0003593;HP:0000272;HP:0000252;HP:0002013;HP:0000275;HP:0001270;HP:0008583;HP:0000733;HP:0001761;HP:0002595;HP:0000750
PIK3CA	11	0.413569	43	HP:0001852;HP:0001528;HP:0004437;HP:0012032;HP:0030680;HP:0002650;HP:0010301;HP:0008678;HP:0002144;HP:0004099;HP:0001744;HP:0000324;HP:0001548;HP:0001249;HP:0000286;HP:0000319;HP:0001355;HP:0001263;HP:0001252;HP:0010442;HP:0000568;HP:0000337;HP:0000316;HP:0002119;HP:0002858;HP:0002389;HP:0003745;HP:0001250;HP:0001548;HP:0001428;HP:0000238;HP:0001629;HP:0002126;HP:0000494;HP:0005280;HP:0009748;HP:…
CTCF	11	0.419318	23	HP:0000271;HP:0000153;HP:0000929;HP:0001263;HP:0000252;HP:0000951;HP:0001155;HP:0002817;HP:0011297;HP:0011844;HP:0000159;HP:0000174;HP:0000366;HP:0000490;HP:0000598;HP:0001167;HP:0001760;HP:0000035;HP:0000175;HP:0001212;HP:0001249;HP:0001671;HP:0004322
NEXMIF	11	0.423791	7	HP:0000717;HP:0000486;HP:0001249;HP:0000252;HP:0001249;HP:0004322;HP:0001250
ARID1A	11	0.446927	70	HP:0001636;HP:0001028;HP:0004227;HP:0000175;HP:0008897;HP:0009747;HP:0002750;HP:0001511;HP:0000486;HP:0000879;HP:0000453;HP:0001631;HP:0000965;HP:0001305;HP:0006863;HP:0001388;HP:0000023;HP:0000047;HP:0008872;HP:0004322;HP:0001252;HP:0008398;HP:0000365;HP:0000154;HP:0001250;HP:0002576;HP:0005280;HP:0002079;HP:0000729;HP:0006498;HP:0000954;HP:0000960;HP:0002205;HP:0002219;HP:0002673;HP:0001338;HP:…
HUWE1	10	0.316669	6	HP:0000256;HP:0001377;HP:0000053;HP:0001249;HP:0001360;HP:0001182
ASH1L	10	0.32403	5	HP:0000717;HP:0000252;HP:0004322;HP:0002650;HP:0010535
MYT1L	10	0.345209	17	HP:0001263;HP:0000271;HP:0011297;HP:0011844;HP:0000153;HP:0000598;HP:0001760;HP:0011343;HP:0000164;HP:0000492;HP:0000929;HP:0001155;HP:0001167;HP:0001780;HP:0002360;HP:0002817;HP:0011927
SON	10	0.346887	3	HP:0001388;HP:0001249;HP:0001250
SRCAP	10	0.351468	34	HP:0010230;HP:0002162;HP:0000405;HP:0002750;HP:0000448;HP:0000486;HP:0001631;HP:0001007;HP:0001388;HP:0000028;HP:0000233;HP:0001537;HP:0002474;HP:0000358;HP:0000023;HP:0000047;HP:0000126;HP:0004209;HP:0000319;HP:0004322;HP:0010957;HP:0000121;HP:0000325;HP:0000527;HP:0000154;HP:0000403;HP:0000540;HP:0001680;HP:0000470;HP:0000490;HP:0002714;HP:0005301;HP:0002608;HP:0011599
NALCN	10	0.367718	12	HP:0000271;HP:0001263;HP:0000486;HP:0000496;HP:0001155;HP:0001252;HP:0002817;HP:0100022;HP:0001167;HP:0001371;HP:0002793;HP:0011844
MTOR	10	0.370753	6	HP:0000256;HP:0001249;HP:0001355;HP:0000271;HP:0001250;HP:0007206
USP9X	10	0.380222	29	HP:0000271;HP:0001263;HP:0002650;HP:0011844;HP:0000366;HP:0000598;HP:0000929;HP:0000077;HP:0000153;HP:0000164;HP:0000364;HP:0000365;HP:0000951;HP:0002715;HP:0001760;HP:0011297;HP:0000324;HP:0000370;HP:0000405;HP:0000518;HP:0001155;HP:0001161;HP:0001167;HP:0001252;HP:0001367;HP:0001373;HP:0002644;HP:0002827;HP:0010719
KDM6A	10	0.392605	30	HP:0002000;HP:0008872;HP:0000637;HP:0004322;HP:0001263;HP:0007655;HP:0000689;HP:0001998;HP:0001252;HP:0000437;HP:0000527;HP:0000455;HP:0000486;HP:0000252;HP:0000769;HP:0001423;HP:0001680;HP:0000378;HP:0002553;HP:0002761;HP:0000668;HP:0000411;HP:0001212;HP:0001631;HP:0001007;HP:0000218;HP:0001156;HP:0004325;HP:0000708;HP:0005338
KCNB1	10	0.393013	3	HP:0001250;HP:0001263;HP:0001249
ZMYND11	10	0.410688	19	HP:0001263;HP:0000271;HP:0000492;HP:0001249;HP:0000153;HP:0000286;HP:0000316;HP:0000929;HP:0004322;HP:0011297;HP:0011844;HP:0000499;HP:0000527;HP:0000534;HP:0000951;HP:0000998;HP:0001252;HP:0002360;HP:0011343
FGFR3	10	0.41994	151	HP:0009462;HP:0000579;HP:0007900;HP:0000316;HP:0000337;HP:0007732;HP:0000410;HP:0000680;HP:0005707;HP:0009944;HP:0001245;HP:0000974;HP:0000378;HP:0000668;HP:0007656;HP:0000629;HP:0000198;HP:0009741;HP:0002984;HP:0003022;HP:0004209;HP:0006297;HP:0000670;HP:0100258;HP:0000217;HP:0000495;HP:0011065;HP:0009637;HP:0009740;HP:0000506;HP:0001233;HP:0000494;HP:0001092;HP:0007892;HP:0008743;HP:0000620;HP:…
BRAF	10	0.442712	73	HP:0003477;HP:0000347;HP:0000286;HP:0000962;HP:0000316;HP:0002750;HP:0000486;HP:0008113;HP:0001631;HP:0000767;HP:0009908;HP:0009891;HP:0000358;HP:0001622;HP:0000268;HP:0008872;HP:0004322;HP:0000938;HP:0001048;HP:0004482;HP:0008070;HP:0001252;HP:0000164;HP:0001642;HP:0000520;HP:0008064;HP:0000365;HP:0001250;HP:0000561;HP:0003577;HP:0000953;HP:0002013;HP:0005280;HP:0000369;HP:0002217;HP:0000768;HP:…
SMARCA4	10	0.446927	70	HP:0001636;HP:0001028;HP:0004227;HP:0000175;HP:0008897;HP:0009747;HP:0002750;HP:0001511;HP:0000486;HP:0000879;HP:0000453;HP:0001631;HP:0000965;HP:0001305;HP:0006863;HP:0001388;HP:0000023;HP:0000047;HP:0008872;HP:0004322;HP:0001252;HP:0008398;HP:0000365;HP:0000154;HP:0001250;HP:0002576;HP:0005280;HP:0002079;HP:0000729;HP:0006498;HP:0000954;HP:0000960;HP:0002205;HP:0002219;HP:0002673;HP:0001338;HP:…
MED12	10	0.476269	123	HP:0000347;HP:0000286;HP:0000175;HP:0000766;HP:0001507;HP:0000316;HP:0001626;HP:0002213;HP:0001357;HP:0000486;HP:0000598;HP:0000453;HP:0025031;HP:0007018;HP:0000023;HP:0000047;HP:0004322;HP:0001627;HP:0008070;HP:0009762;HP:0000260;HP:0000154;HP:0001250;HP:0002007;HP:0000189;HP:0002025;HP:0000470;HP:0001212;HP:0012385;HP:0010055;HP:0001159;HP:0002021;HP:0000407;HP:0000954;HP:0000960;HP:0005490;HP:…
LARP7	9	0.297107	6	HP:0000322;HP:0000272;HP:0002650;HP:0000154;HP:0000445;HP:0010864
PPM1D	9	0.314382	5	HP:0001252;HP:0001249;HP:0002136;HP:0000736;HP:0011968
KMT2C	9	0.315867	2	HP:0000717;HP:0001249
KMT5B	9	0.323543	2	HP:0001249;HP:0001548
NAA10	9	0.334479	28	HP:0000023;HP:0002000;HP:0000215;HP:0001582;HP:0008897;HP:0000270;HP:0002059;HP:0000308;HP:0009762;HP:0045074;HP:0000520;HP:0006682;HP:0002213;HP:0004755;HP:0001276;HP:0005288;HP:0001629;HP:0000494;HP:0003717;HP:0000430;HP:0001631;HP:0000028;HP:0002650;HP:0010055;HP:0001664;HP:0000400;HP:0004415;HP:0004756
CHD4	9	0.335047	5	HP:0000256;HP:0001249;HP:0002119;HP:0008689;HP:0001627
WDR62	9	0.351286	19	HP:0001249;HP:0001263;HP:0001285;HP:0000718;HP:0001347;HP:0010636;HP:0001250;HP:0100710;HP:0003577;HP:0001302;HP:0002126;HP:0001269;HP:0000752;HP:0002282;HP:0001558;HP:0000340;HP:0001339;HP:0002079;HP:0000750
EIF3F	9	0.364116	4	HP:0001249;HP:0000365;HP:0001263;HP:0001250
CAMTA1	9	0.368298	18	HP:0000414;HP:0000463;HP:0002003;HP:0002317;HP:0100540;HP:0001251;HP:0001263;HP:0000307;HP:0001319;HP:0000276;HP:0000160;HP:0000486;HP:0001256;HP:0001321;HP:0000343;HP:0001260;HP:0000179;HP:0000750
ZBTB18	9	0.382205	11	HP:0001263;HP:0000271;HP:0000252;HP:0000929;HP:0001249;HP:0001155;HP:0001167;HP:0002817;HP:0011297;HP:0011844;HP:0100022
HNRNPH2	9	0.388394	3	HP:0001252;HP:0001249;HP:0001250
OPHN1	9	0.397329	30	HP:0000256;HP:0000322;HP:0001249;HP:0001263;HP:0003189;HP:0001252;HP:0000303;HP:0000639;HP:0000276;HP:0002280;HP:0011220;HP:0006951;HP:0001250;HP:0001257;HP:0000219;HP:0002007;HP:0000486;HP:0003593;HP:0000046;HP:0002066;HP:0001321;HP:0000752;HP:0007065;HP:0000490;HP:0000336;HP:0000028;HP:0000400;HP:0000601;HP:0000054;HP:0000750
PPP2R1A	9	0.399773	26	HP:0000271;HP:0001263;HP:0002500;HP:0000929;HP:0000153;HP:0000598;HP:0000159;HP:0000159;HP:0000177;HP:0000492;HP:0001252;HP:0002817;HP:0011297;HP:0011844;HP:0000366;HP:0000429;HP:0000463;HP:0001155;HP:0001167;HP:0001250;HP:0011343;HP:0000290;HP:0000534;HP:0008050;HP:0011344;HP:0100022
GNAS	9	0.400455	76	HP:0000852;HP:0002901;HP:0003456;HP:0010049;HP:0001513;HP:0003165;HP:0001156;HP:0002905;HP:0003745;HP:0006297;HP:0000293;HP:0000852;HP:0001249;HP:0002135;HP:0004322;HP:0009381;HP:0000939;HP:0003456;HP:0010049;HP:0001513;HP:0000639;HP:0000821;HP:0002905;HP:0010743;HP:0001831;HP:0001250;HP:0000135;HP:0003812;HP:0005280;HP:0000470;HP:0003472;HP:0006960;HP:0000311;HP:0003165;HP:0000518;HP:0002684;HP:…
DNM1	9	0.404085	19	HP:0001250;HP:0000271;HP:0001263;HP:0000929;HP:0000153;HP:0000252;HP:0000504;HP:0000505;HP:0000951;HP:0001155;HP:0001167;HP:0001252;HP:0002817;HP:0011297;HP:0011344;HP:0011844;HP:0000164;HP:0002352;HP:0007477
NRXN1	8	0.271434	15	HP:0000717;HP:0000758;HP:0011463;HP:0001249;HP:0001426;HP:0000733;HP:0002353;HP:0003144;HP:0000732;HP:0000723;HP:0003745;HP:0001250;HP:0000750;HP:0000728;HP:0000721
PHIP	8	0.309854	6	HP:0001513;HP:0001249;HP:0000729;HP:0000752;HP:0000348;HP:0000574
PRMT7	8	0.311059	5	HP:0010049;HP:0001513;HP:0001249;HP:0004322;HP:0010743
FOXP2	8	0.337295	5	HP:0002546;HP:0007301;HP:0000271;HP:0002134;HP:0000750
ATP1A3	8	0.344513	23	HP:0002300;HP:0001249;HP:0000473;HP:0002317;HP:0001266;HP:0002172;HP:0200072;HP:0003829;HP:0000639;HP:0002015;HP:0002069;HP:0001300;HP:0001268;HP:0000338;HP:0000712;HP:0000739;HP:0011462;HP:0000716;HP:0012194;HP:0002307;HP:0001332;HP:0002067;HP:0001260
SMC3	8	0.348573	18	HP:0004209;HP:0001249;HP:0008872;HP:0004322;HP:0001263;HP:0000426;HP:0200055;HP:0001773;HP:0000527;HP:0000664;HP:0009623;HP:0002020;HP:0000545;HP:0002553;HP:0002996;HP:0001007;HP:0000218;HP:0000233
ZBTB20	8	0.353402	32	HP:0000256;HP:0002550;HP:0003693;HP:0002868;HP:0001115;HP:0000939;HP:0001840;HP:0002180;HP:0008541;HP:0000272;HP:0005121;HP:0001761;HP:0000767;HP:0000400;HP:0002221;HP:0005103;HP:0001249;HP:0004322;HP:0000774;HP:0003301;HP:0000365;HP:0009882;HP:0000664;HP:0006380;HP:0003745;HP:0002857;HP:0003273;HP:0000327;HP:0000494;HP:0000490;HP:0000771;HP:0002808
POU3F3	8	0.360518	18	HP:0000598;HP:0000153;HP:0000271;HP:0001263;HP:0000159;HP:0000378;HP:0001249;HP:0001250;HP:0010720;HP:0000164;HP:0000177;HP:0000369;HP:0000411;HP:0000492;HP:0000718;HP:0001028;HP:0001252;HP:0002664
GAMT	8	0.367852	10	HP:0001249;HP:0001336;HP:0001251;HP:0001263;HP:0008947;HP:0007153;HP:0001347;HP:0001276;HP:0001250;HP:0000750
GNB1	8	0.375825	5	HP:0001252;HP:0001332;HP:0001249;HP:0004322;HP:0001250
BRPF1	8	0.378115	23	HP:0000271;HP:0001263;HP:0000153;HP:0000492;HP:0000598;HP:0008050;HP:0000159;HP:0000252;HP:0000494;HP:0000929;HP:0001155;HP:0001167;HP:0002817;HP:0006009;HP:0011297;HP:0011844;HP:0000177;HP:0000369;HP:0000508;HP:0001249;HP:0011304;HP:0011304;HP:0011343
PHF6	8	0.38394	30	HP:0006118;HP:0004322;HP:0010864;HP:0001252;HP:0008478;HP:0001513;HP:0000639;HP:0000280;HP:0000823;HP:0000581;HP:0008687;HP:0001831;HP:0006110;HP:0001182;HP:0001250;HP:0000252;HP:0000508;HP:0000490;HP:0002353;HP:0000336;HP:0008445;HP:0000028;HP:0002650;HP:0000400;HP:0000505;HP:0008094;HP:0000054;HP:0002684;HP:0000771;HP:0002808
CNOT3	8	0.398693	17	HP:0000271;HP:0000929;HP:0001263;HP:0000153;HP:0000256;HP:0000486;HP:0000496;HP:0001249;HP:0011844;HP:0000159;HP:0000309;HP:0000366;HP:0001270;HP:0001760;HP:0002817;HP:0004322;HP:0011297
SLC9A6	8	0.40493	32	HP:0000194;HP:0003202;HP:0003189;HP:0001760;HP:0001181;HP:0002360;HP:0000574;HP:0006887;HP:0007207;HP:0000486;HP:0000252;HP:0000275;HP:0001423;HP:0002307;HP:0001371;HP:0004325;HP:0000400;HP:0001272;HP:0002300;HP:0006794;HP:0001263;HP:0002487;HP:0000602;HP:0000774;HP:0002529;HP:0002078;HP:0002015;HP:0000303;HP:0000276;HP:0000020;HP:0001238;HP:0002607
PTCH1	8	0.407138	76	HP:0000256;HP:0003196;HP:0005469;HP:0000242;HP:0001274;HP:0010650;HP:0001263;HP:0006315;HP:0000689;HP:0001539;HP:0005326;HP:0000316;HP:0000283;HP:0000437;HP:0000871;HP:0002007;HP:0008501;HP:0002744;HP:0002507;HP:0010663;HP:0000327;HP:0004122;HP:0005273;HP:0010649;HP:0000400;HP:0000601;HP:0007633;HP:0000256;HP:0000242;HP:0001144;HP:0010603;HP:0000175;HP:0001056;HP:0002937;HP:0000766;HP:0010044;HP:…
ZEB2	8	0.426367	48	HP:0001547;HP:0002342;HP:0000307;HP:0003270;HP:0001939;HP:0000565;HP:0000316;HP:0000048;HP:0003720;HP:0004961;HP:0001344;HP:0000252;HP:0000508;HP:0001270;HP:0000378;HP:0000687;HP:0002307;HP:0001631;HP:0005274;HP:0009765;HP:0000176;HP:0000028;HP:0000767;HP:0011229;HP:0000684;HP:0004415;HP:0000612;HP:0009909;HP:0000047;HP:0001249;HP:0004322;HP:0001274;HP:0001252;HP:0001642;HP:0001643;HP:0002019;HP:…
TRRAP	8	0.435143	34	HP:0000271;HP:0000153;HP:0000252;HP:0000598;HP:0000929;HP:0000174;HP:0000534;HP:0001263;HP:0001760;HP:0002553;HP:0004322;HP:0000036;HP:0000218;HP:0000364;HP:0000365;HP:0000795;HP:0000951;HP:0001155;HP:0001167;HP:0001250;HP:0001252;HP:0001270;HP:0001344;HP:0001629;HP:0001671;HP:0002500;HP:0002817;HP:0003508;HP:0004298;HP:0004299;HP:0011297;HP:0011343;HP:0011844;HP:0011968
MAP2K1	8	0.443413	70	HP:0003477;HP:0000347;HP:0000286;HP:0000962;HP:0000316;HP:0002750;HP:0000486;HP:0008113;HP:0001631;HP:0000767;HP:0009908;HP:0009891;HP:0000358;HP:0001622;HP:0000268;HP:0008872;HP:0004322;HP:0000938;HP:0001048;HP:0004482;HP:0008070;HP:0001252;HP:0000164;HP:0001642;HP:0000520;HP:0008064;HP:0000365;HP:0001250;HP:0003577;HP:0000561;HP:0002013;HP:0005280;HP:0002217;HP:0000768;HP:0007333;HP:0001093;HP:…
ERCC6	8	0.473434	116	HP:0000347;HP:0008839;HP:0000482;HP:0004681;HP:0001324;HP:0008897;HP:0000426;HP:0000568;HP:0001284;HP:0002804;HP:0010234;HP:0008639;HP:0001511;HP:0000486;HP:0000598;HP:0001838;HP:0002751;HP:0007759;HP:0000518;HP:0000417;HP:0002545;HP:0000509;HP:0007352;HP:0000762;HP:0002135;HP:0001271;HP:0001274;HP:0001251;HP:0000987;HP:0001252;HP:0003130;HP:0002240;HP:0000005;HP:0000649;HP:0002987;HP:0006380;HP:…
PPP1CB	7	0.226581	5	HP:0001642;HP:0008872;HP:0004322;HP:0011220;HP:0004482
KIAA0586	7	0.252572	1	HP:0001321
QRICH1	7	0.32065	4	HP:0000219;HP:0001263;HP:0000448;HP:0000750
RAD21	7	0.347276	18	HP:0000319;HP:0004322;HP:0000175;HP:0002937;HP:0001263;HP:0100777;HP:0008428;HP:0000664;HP:0000574;HP:0000219;HP:0002020;HP:0000252;HP:0000431;HP:0003812;HP:0002553;HP:0000343;HP:0000965;HP:0001159
CHAMP1	7	0.34732	18	HP:0001249;HP:0000271;HP:0000598;HP:0000929;HP:0000153;HP:0000159;HP:0000248;HP:0000366;HP:0000400;HP:0000429;HP:0000463;HP:0001155;HP:0001167;HP:0001263;HP:0001760;HP:0002817;HP:0011297;HP:0011844
PIEZO2	7	0.351621	29	HP:0200021;HP:0001836;HP:0000193;HP:0000286;HP:0004322;HP:0001547;HP:0010554;HP:0002938;HP:0009803;HP:0001374;HP:0006380;HP:0000508;HP:0000470;HP:0003184;HP:0001193;HP:0002751;HP:0000176;HP:0000028;HP:0001762;HP:0000954;HP:0100490;HP:0001883;HP:0001385;HP:0001270;HP:0001319;HP:0012785;HP:0002650;HP:0012385;HP:0010871
SPTAN1	7	0.352606	11	HP:0000253;HP:0003593;HP:0002187;HP:0002510;HP:0010864;HP:0003429;HP:0002521;HP:0002079;HP:0001272;HP:0003828;HP:0001250
CUL4B	7	0.353533	25	HP:0000047;HP:0001956;HP:0001249;HP:0001763;HP:0004322;HP:0004482;HP:0000712;HP:0000823;HP:0001773;HP:0001250;HP:0008734;HP:0000158;HP:0002066;HP:0001065;HP:0001344;HP:0000135;HP:0000752;HP:0001388;HP:0001761;HP:0000028;HP:0001337;HP:0000054;HP:0000179;HP:0000771;HP:0002808
WDR26	7	0.355563	7	HP:0002064;HP:0001249;HP:0002136;HP:0000455;HP:0000687;HP:0010759;HP:0001250
CACNA1E	7	0.373705	5	HP:0001332;HP:0000256;HP:0001249;HP:0002487;HP:0001250
TRAF7	7	0.37496	16	HP:0008872;HP:0001249;HP:0000347;HP:0004322;HP:0012758;HP:0001845;HP:0001643;HP:0000581;HP:0001004;HP:0001256;HP:0001629;HP:0008619;HP:0000470;HP:0001631;HP:0012385;HP:0000750
PHF8	7	0.382299	18	HP:0000271;HP:0001263;HP:0000598;HP:0000153;HP:0000252;HP:0000492;HP:0000929;HP:0001155;HP:0001167;HP:0002817;HP:0008050;HP:0011297;HP:0011844;HP:0000174;HP:0000534;HP:0000733;HP:0001288;HP:0100022
GNAI1	7	0.384926	22	HP:0000929;HP:0000252;HP:0000271;HP:0001155;HP:0001167;HP:0001263;HP:0002817;HP:0011297;HP:0011844;HP:0000153;HP:0001249;HP:0002360;HP:0000286;HP:0000290;HP:0000492;HP:0000534;HP:0001182;HP:0001250;HP:0001760;HP:0002019;HP:0004209;HP:0100807
SLC2A1	7	0.397668	32	HP:0001289;HP:0002268;HP:0002059;HP:0001939;HP:0003829;HP:0001328;HP:0002360;HP:0003487;HP:0001347;HP:0001336;HP:0001269;HP:0100660;HP:0003812;HP:0001332;HP:0002353;HP:0000737;HP:0001923;HP:0011972;HP:0005484;HP:0001249;HP:0001251;HP:0001266;HP:0001263;HP:0003470;HP:0001250;HP:0001257;HP:0003593;HP:0002076;HP:0001260;HP:0011973;HP:0007704;HP:0000750
HACE1	7	0.398556	1	HP:0001249
RPS6KA3	7	0.410552	106	HP:0000194;HP:0001763;HP:0002868;HP:0002673;HP:0001169;HP:0000316;HP:0002119;HP:0000232;HP:0000574;HP:0002750;HP:0001182;HP:0010309;HP:0000252;HP:0001423;HP:0002553;HP:0000687;HP:0000668;HP:0000973;HP:0002208;HP:0000965;HP:0000139;HP:0000218;HP:0000767;HP:0002650;HP:0004325;HP:0001476;HP:0006129;HP:0008454;HP:0000023;HP:0000463;HP:0001249;HP:0001187;HP:0004322;HP:0001812;HP:0001252;HP:0000689;HP:…
FBXO11	7	0.411495	22	HP:0000271;HP:0000153;HP:0000159;HP:0000177;HP:0000486;HP:0000492;HP:0000496;HP:0000598;HP:0000929;HP:0001155;HP:0001249;HP:0001250;HP:0001263;HP:0001760;HP:0002817;HP:0011297;HP:0011844;HP:0000309;HP:0000951;HP:0001167;HP:0001252;HP:0008050
BBS1	7	0.414056	45	HP:0000256;HP:0001829;HP:0009806;HP:0002167;HP:0001162;HP:0000316;HP:0000639;HP:0000501;HP:0001328;HP:0001773;HP:0000483;HP:0000486;HP:0000135;HP:0000545;HP:0009466;HP:0000077;HP:0000668;HP:0001395;HP:0000218;HP:0000819;HP:0001007;HP:0001080;HP:0001156;HP:0000518;HP:0000054;HP:0000556;HP:0000137;HP:0001249;HP:0001251;HP:0001263;HP:0002370;HP:0001513;HP:0000365;HP:0002099;HP:0002141;HP:0002251;HP:…
OFD1	7	0.468202	100	HP:0002444;HP:0000286;HP:0000175;HP:0001056;HP:0001596;HP:0000138;HP:0000308;HP:0000316;HP:0002132;HP:0000238;HP:0000113;HP:0000252;HP:0002282;HP:0001423;HP:0009466;HP:0001780;HP:0000430;HP:0001395;HP:0000218;HP:0011069;HP:0001156;HP:0000324;HP:0009085;HP:0002536;HP:0006297;HP:0001249;HP:0004322;HP:0001274;HP:0001627;HP:0000670;HP:0008070;HP:0001317;HP:0000180;HP:0010442;HP:0100702;HP:0000365;HP:…
CTNND1	6	0.194747	4	HP:0100336;HP:0000696;HP:0000316;HP:0009755
SOS1	6	0.281383	25	HP:0000256;HP:0000368;HP:0002967;HP:0000286;HP:0004322;HP:0000689;HP:0045074;HP:0000635;HP:0001642;HP:0000316;HP:0000915;HP:0006610;HP:0001629;HP:0001639;HP:0000508;HP:0000494;HP:0009890;HP:0005280;HP:0000470;HP:0000465;HP:0000028;HP:0002650;HP:0003010;HP:0000179;HP:0002212
DPF2	6	0.299519	6	HP:0001252;HP:0011937;HP:0001249;HP:0008070;HP:0011968;HP:0010047
KDM5B	6	0.315867	2	HP:0000717;HP:0001249
MAGEL2	6	0.320147	3	HP:0000717;HP:0030044;HP:0001263
BRWD3	6	0.328861	11	HP:0000256;HP:0002007;HP:0001256;HP:0001763;HP:0000378;HP:0001252;HP:0000028;HP:0000276;HP:0000400;HP:0011220;HP:0000750
EXOSC3	6	0.336036	20	HP:0003445;HP:0002171;HP:0001249;HP:0008872;HP:0001251;HP:0001263;HP:0001324;HP:0002093;HP:0001252;HP:0001760;HP:0002529;HP:0001347;HP:0002380;HP:0003577;HP:0002398;HP:0001321;HP:0002803;HP:0003676;HP:0007269;HP:0006850
ZNF462	6	0.342788	4	HP:0000508;HP:0000243;HP:0001263;HP:0007370
CNTNAP1	6	0.343573	13	HP:0001252;HP:0000153;HP:0000174;HP:0000271;HP:0000762;HP:0000929;HP:0001319;HP:0001324;HP:0001371;HP:0001561;HP:0002015;HP:0003134;HP:0100022
KCNH1	6	0.343959	17	HP:0000286;HP:0010864;HP:0001252;HP:0000316;HP:0011304;HP:0009882;HP:0000445;HP:0006887;HP:0000154;HP:0001250;HP:0001798;HP:0002058;HP:0000343;HP:0002714;HP:0010055;HP:0004425;HP:0009778
DHX30	6	0.346067	4	HP:0002465;HP:0001249;HP:0001263;HP:0001288
MN1	6	0.351178	4	HP:0001249;HP:0002126;HP:0001363;HP:0002438
TAB2	6	0.35315	24	HP:0000271;HP:0004322;HP:0000153;HP:0000366;HP:0000929;HP:0001654;HP:0011297;HP:0011844;HP:0000159;HP:0000177;HP:0000290;HP:0000422;HP:0000429;HP:0000463;HP:0000492;HP:0000598;HP:0001155;HP:0001167;HP:0001263;HP:0001643;HP:0002817;HP:0005180;HP:0005280;HP:0008873
PIGN	6	0.357638	26	HP:0000194;HP:0000256;HP:0000126;HP:0003196;HP:0000396;HP:0001263;HP:0001266;HP:0002265;HP:0001265;HP:0000639;HP:0000280;HP:0001643;HP:0001347;HP:0001250;HP:0002020;HP:0003577;HP:0002025;HP:0005280;HP:0000343;HP:0001561;HP:0001631;HP:0000218;HP:0000233;HP:0001337;HP:0000341;HP:0002023
GRIN2A	6	0.367939	10	HP:0000252;HP:0001249;HP:0002123;HP:0002353;HP:0002373;HP:0002381;HP:0000708;HP:0010524;HP:0003828;HP:0001250
RERE	6	0.36915	11	HP:0000271;HP:0000153;HP:0000035;HP:0000290;HP:0001155;HP:0001249;HP:0001250;HP:0001328;HP:0002342;HP:0002817;HP:0011844
IRF2BPL	6	0.373443	16	HP:0001263;HP:0000271;HP:0000153;HP:0000366;HP:0001252;HP:0000159;HP:0000164;HP:0000422;HP:0000431;HP:0000492;HP:0000687;HP:0001250;HP:0001270;HP:0001760;HP:0011344;HP:0100022
COL1A1	6	0.373648	66	HP:0000347;HP:0008921;HP:0005622;HP:0002644;HP:0001507;HP:0000978;HP:0000239;HP:0005855;HP:0001790;HP:0002194;HP:0000592;HP:0006367;HP:0000272;HP:0000974;HP:0001058;HP:0002982;HP:0002645;HP:0001623;HP:0000444;HP:0001388;HP:0002650;HP:0003088;HP:0000977;HP:0001622;HP:0001635;HP:0000938;HP:0000703;HP:0002092;HP:0004586;HP:0002093;HP:0002757;HP:0001518;HP:0002659;HP:0001252;HP:0000926;HP:0000923;HP:…
CBL	6	0.376931	22	HP:0000951;HP:0000953;HP:0000957;HP:0001000;HP:0001249;HP:0007400;HP:0012733;HP:0001256;HP:0001263;HP:0001744;HP:0002240;HP:0002715;HP:0004322;HP:0000271;HP:0000369;HP:0000492;HP:0000494;HP:0000598;HP:0000929;HP:0008050;HP:0011342;HP:0100659
BCOR	6	0.377434	50	HP:0000528;HP:0000175;HP:0000482;HP:0004691;HP:0007968;HP:0007833;HP:0000568;HP:0000426;HP:0001549;HP:0007733;HP:0002974;HP:0030027;HP:0000501;HP:0001765;HP:0000581;HP:0000677;HP:0000574;HP:0001256;HP:0000252;HP:0001423;HP:0000275;HP:0000508;HP:0001631;HP:0011069;HP:0000176;HP:0001153;HP:0000684;HP:0000358;HP:0000193;HP:0004322;HP:0000577;HP:0000689;HP:0011090;HP:0001643;HP:0000276;HP:0000455;HP:…
ACTG1	6	0.378009	26	HP:0000929;HP:0001263;HP:0000271;HP:0000598;HP:0000153;HP:0000248;HP:0000364;HP:0000365;HP:0000407;HP:0001155;HP:0002817;HP:0011389;HP:0011844;HP:0000159;HP:0000177;HP:0000252;HP:0000316;HP:0000366;HP:0000492;HP:0001167;HP:0001760;HP:0002500;HP:0004298;HP:0004299;HP:0011297;HP:0011343
CNKSR2	6	0.386431	2	HP:0001249;HP:0001250
ZNF292	6	0.388427	7	HP:0001249;HP:0000929;HP:0001263;HP:0000252;HP:0000271;HP:0000736;HP:0007018
STAG2	6	0.388862	6	HP:0007018;HP:0001249;HP:0000252;HP:0008551;HP:0001263;HP:0000750
PDHA1	6	0.397785	64	HP:0001254;HP:0001999;HP:0002059;HP:0002119;HP:0002872;HP:0000252;HP:0004925;HP:0003812;HP:0000508;HP:0001423;HP:0002928;HP:0001332;HP:0002131;HP:0000463;HP:0001249;HP:0006799;HP:0001274;HP:0001263;HP:0001266;HP:0001252;HP:0001518;HP:0002151;HP:0001250;HP:0002490;HP:0002007;HP:0000454;HP:0003593;HP:0000431;HP:0000496;HP:0000343;HP:0003348;HP:0004900;HP:0001254;HP:0001999;HP:0002059;HP:0002119;HP:…
SET	6	0.398556	1	HP:0001249
YWHAG	6	0.400567	4	HP:0001252;HP:0001249;HP:0001263;HP:0001250
CERT1	6	0.403532	17	HP:0001250;HP:0000153;HP:0000271;HP:0001263;HP:0000252;HP:0000929;HP:0001249;HP:0100022;HP:0000159;HP:0000286;HP:0000492;HP:0002020;HP:0002069;HP:0003781;HP:0010864;HP:0011297;HP:0011844
NR2F1	6	0.404176	14	HP:0001263;HP:0000271;HP:0000609;HP:0000486;HP:0000492;HP:0000504;HP:0000505;HP:0000929;HP:0001250;HP:0001252;HP:0001274;HP:0002500;HP:0008050;HP:0011344
CAMK2B	6	0.405371	5	HP:0001252;HP:0001249;HP:0001263;HP:0000750;HP:0001250
DEAF1	6	0.411233	4	HP:0001249;HP:0000252;HP:0002134;HP:0001250
TBCK	6	0.412556	32	HP:0001263;HP:0000271;HP:0000486;HP:0000496;HP:0001250;HP:0001252;HP:0000153;HP:0000159;HP:0000177;HP:0000233;HP:0000248;HP:0000248;HP:0000306;HP:0000508;HP:0000540;HP:0000929;HP:0000951;HP:0001028;HP:0001249;HP:0001288;HP:0001344;HP:0001738;HP:0002002;HP:0002019;HP:0002186;HP:0002474;HP:0002664;HP:0002715;HP:0003236;HP:0010751;HP:0011123;HP:0100022
KCNQ3	6	0.424984	11	HP:0100022;HP:0000733;HP:0000929;HP:0001249;HP:0001263;HP:0001250;HP:0010864;HP:0000271;HP:0000486;HP:0000496;HP:0011343
PIGT	6	0.430576	15	HP:0001250;HP:0000929;HP:0000153;HP:0000159;HP:0000271;HP:0001252;HP:0001263;HP:0000177;HP:0000252;HP:0000496;HP:0001249;HP:0001317;HP:0002187;HP:0010804;HP:0011451
ASXL1	6	0.432186	59	HP:0000278;HP:0000347;HP:0000076;HP:0005487;HP:0000175;HP:0000294;HP:0002187;HP:0001508;HP:0011401;HP:0003083;HP:0006276;HP:0000316;HP:0001169;HP:0000187;HP:0011220;HP:0001831;HP:0006610;HP:0001182;HP:0001869;HP:0003049;HP:0001511;HP:0002020;HP:0000486;HP:0001373;HP:0000252;HP:0000545;HP:0002566;HP:0011968;HP:0001631;HP:0005026;HP:0001007;HP:0001305;HP:0001371;HP:0000358;HP:0001274;HP:0000243;HP:…
NIPBL	6	0.454858	86	HP:0000108;HP:0000347;HP:0000076;HP:0100716;HP:0000175;HP:0000482;HP:0004691;HP:0000405;HP:0005217;HP:0000248;HP:0002557;HP:0002750;HP:0001511;HP:0000219;HP:0000486;HP:0000113;HP:0000879;HP:0003812;HP:0000453;HP:0005815;HP:0000965;HP:0004785;HP:0000059;HP:0002984;HP:0000023;HP:0000047;HP:0004322;HP:0000107;HP:0000520;HP:0002987;HP:0000664;HP:0003745;HP:0001250;HP:0009623;HP:0012210;HP:0001377;HP:…
SAMD9	5	0.126283	6	HP:0001511;HP:0002863;HP:0000062;HP:0002028;HP:0002719;HP:0008207
POLR1C	5	0.233831	7	HP:0000272;HP:0000347;HP:0000175;HP:0000356;HP:0000494;HP:0005321;HP:0000652
PCDH19	5	0.287586	10	HP:0000709;HP:0002133;HP:0003593;HP:0007359;HP:0001263;HP:0010819;HP:0002123;HP:0002069;HP:0000718;HP:0002121
PAX6	5	0.288207	21	HP:0000486;HP:0000639;HP:0007957;HP:0001087;HP:0000491;HP:0001249;HP:0001251;HP:0007819;HP:0000526;HP:0000541;HP:0007957;HP:0000639;HP:0000501;HP:0007750;HP:0000609;HP:0006934;HP:0001321;HP:0000588;HP:0007759;HP:0000518;HP:0000505
GABRB3	5	0.295347	4	HP:0001249;HP:0200134;HP:0100021;HP:0002121
PAX3	5	0.295394	28	HP:0003196;HP:0000319;HP:0002946;HP:0007894;HP:0000303;HP:0000316;HP:0000581;HP:0000664;HP:0000574;HP:0002227;HP:0000272;HP:0000431;HP:0002216;HP:0000327;HP:0007443;HP:0002211;HP:0003250;HP:0002414;HP:0000430;HP:0005815;HP:0001193;HP:0002226;HP:0007990;HP:0000202;HP:0008527;HP:0000407;HP:0001100;HP:0000912
SETD1A	5	0.310217	2	HP:0001249;HP:0100753
SLC13A5	5	0.313195	5	HP:0200134;HP:0001263;HP:0000685;HP:0007105;HP:0001250
ABCC9	5	0.326898	39	HP:0000256;HP:0001698;HP:0004634;HP:0007665;HP:0000286;HP:0002673;HP:0000939;HP:0002690;HP:0011220;HP:0001004;HP:0002750;HP:0001520;HP:0001256;HP:0004975;HP:0005129;HP:0000212;HP:0010068;HP:0008822;HP:0001537;HP:0000179;HP:0000463;HP:0000215;HP:0003300;HP:0000774;HP:0000926;HP:0010109;HP:0005445;HP:0000280;HP:0001643;HP:0000527;HP:0000431;HP:0005280;HP:0004540;HP:0000343;HP:0000470;HP:0001647;HP:…
UPF3B	5	0.328018	20	HP:0000256;HP:0001249;HP:0001833;HP:0001611;HP:0001507;HP:0000774;HP:0000426;HP:0000303;HP:0000276;HP:0011220;HP:0003011;HP:0002007;HP:0000275;HP:0000327;HP:0000218;HP:0000768;HP:0000767;HP:0002650;HP:0001166;HP:0002808
MSL3	5	0.333565	3	HP:0008872;HP:0001249;HP:0002191
GABRA1	5	0.347947	13	HP:0001250;HP:0001263;HP:0000271;HP:0000492;HP:0000929;HP:0001155;HP:0001167;HP:0001182;HP:0002817;HP:0011297;HP:0011344;HP:0011844;HP:0100807
OTX2	5	0.349533	20	HP:0000556;HP:0000528;HP:0004322;HP:0000175;HP:0000482;HP:0001263;HP:0000824;HP:0000568;HP:0000478;HP:0011755;HP:0008058;HP:0001250;HP:0000662;HP:0012503;HP:0003812;HP:0000589;HP:0001388;HP:0000028;HP:0000518;HP:0000054
SHANK2	5	0.352792	10	HP:0000271;HP:0000492;HP:0001249;HP:0008050;HP:0000153;HP:0000598;HP:0000637;HP:0000929;HP:0002591;HP:0010864
KMT2B	5	0.353366	4	HP:0011463;HP:0001249;HP:0000252;HP:0007325
HNRNPK	5	0.354913	15	HP:0000126;HP:0001629;HP:0005487;HP:0000431;HP:0000637;HP:0000175;HP:0000508;HP:0002342;HP:0001263;HP:0010864;HP:0001290;HP:0001631;HP:0000218;HP:0000586;HP:0002711
TUBB4A	5	0.357824	15	HP:0001263;HP:0011844;HP:0001249;HP:0001252;HP:0001257;HP:0001258;HP:0001276;HP:0001317;HP:0001321;HP:0001367;HP:0001373;HP:0002061;HP:0002644;HP:0002827;HP:0100022
HDAC4	5	0.362262	23	HP:0001249;HP:0007021;HP:0004322;HP:0100716;HP:0001263;HP:0010049;HP:0001265;HP:0009803;HP:0001513;HP:0000283;HP:0010743;HP:0000718;HP:0000248;HP:0001682;HP:0001831;HP:0001250;HP:0003577;HP:0001428;HP:0000964;HP:0011675;HP:0000272;HP:0000752;HP:0000311
SETD2	5	0.373678	3	HP:0000256;HP:0001249;HP:0000098
MORC2	5	0.37599	13	HP:0000252;HP:0000929;HP:0000598;HP:0001263;HP:0004322;HP:0001249;HP:0000364;HP:0000365;HP:0000407;HP:0000501;HP:0002341;HP:0002508;HP:0011389
CDK8	5	0.37889	21	HP:0000271;HP:0000153;HP:0000598;HP:0001252;HP:0000174;HP:0001263;HP:0000218;HP:0000276;HP:0000366;HP:0000369;HP:0000929;HP:0001155;HP:0001167;HP:0001250;HP:0001274;HP:0001680;HP:0002500;HP:0002817;HP:0011297;HP:0011844;HP:0100729
TRAPPC9	5	0.380903	16	HP:0005484;HP:0000322;HP:0001956;HP:0001249;HP:0000316;HP:0000664;HP:0002334;HP:0001250;HP:0003593;HP:0000431;HP:0000204;HP:0000752;HP:0000470;HP:0002714;HP:0002079;HP:0000601
RAC1	5	0.382234	7	HP:0012443;HP:0000256;HP:0000047;HP:0001249;HP:0000252;HP:0004322;HP:0002079
CLCN4	5	0.386431	2	HP:0001249;HP:0001250
GORAB	5	0.386973	64	HP:0000951;HP:0000973;HP:0000977;HP:0001252;HP:0001760;HP:0001763;HP:0002817;HP:0000591;HP:0000592;HP:0000974;HP:0000978;HP:0001155;HP:0001166;HP:0001167;HP:0001270;HP:0001367;HP:0001871;HP:0001892;HP:0002194;HP:0011297;HP:0011844;HP:0100807;HP:0000153;HP:0000271;HP:0005328;HP:0100678;HP:0000160;HP:0000174;HP:0000178;HP:0000179;HP:0000232;HP:0002018;HP:0000276;HP:0000316;HP:0000492;HP:0000494;HP:…
STAG1	5	0.389714	5	HP:0000252;HP:0001249;HP:0000154;HP:0000490;HP:0001250
NONO	5	0.398556	1	HP:0001249
UBA5	5	0.404708	3	HP:0000252;HP:0001257;HP:0001250
KIF5C	5	0.412449	15	HP:0001250;HP:0001263;HP:0000271;HP:0001249;HP:0011344;HP:0000153;HP:0000159;HP:0000177;HP:0000178;HP:0000215;HP:0000252;HP:0000486;HP:0000496;HP:0000929;HP:0001344
RIT1	5	0.413821	79	HP:0000271;HP:0000492;HP:0001155;HP:0002817;HP:0000035;HP:0000369;HP:0000598;HP:0000598;HP:0001671;HP:0000286;HP:0000316;HP:0000358;HP:0000494;HP:0000765;HP:0000766;HP:0000768;HP:0000951;HP:0001561;HP:0001629;HP:0001638;HP:0001642;HP:0001654;HP:0003508;HP:0004322;HP:0007477;HP:0008050;HP:0008070;HP:0010490;HP:0000014;HP:0000069;HP:0000076;HP:0000077;HP:0000290;HP:0000306;HP:0000331;HP:0000422;HP:…
TCF12	5	0.42593	81	HP:0000271;HP:0000951;HP:0000598;HP:0000929;HP:0000366;HP:0000486;HP:0000496;HP:0001357;HP:0000153;HP:0000290;HP:0000364;HP:0000365;HP:0000370;HP:0000405;HP:0000411;HP:0000411;HP:0000414;HP:0000436;HP:0000492;HP:0000581;HP:0000769;HP:0000960;HP:0000977;HP:0001155;HP:0001249;HP:0001263;HP:0002057;HP:0002342;HP:0002817;HP:0004404;HP:0006610;HP:0008050;HP:0009921;HP:0009929;HP:0010763;HP:0010781;HP:…
PLP1	5	0.432103	48	HP:0003269;HP:0002361;HP:0100709;HP:0001249;HP:0004322;HP:0001251;HP:0001263;HP:0001266;HP:0001508;HP:0002168;HP:0001252;HP:0001265;HP:0000639;HP:0002015;HP:0002478;HP:0000365;HP:0001250;HP:0000648;HP:0007266;HP:0003593;HP:0003677;HP:0000252;HP:0002599;HP:0001583;HP:0004886;HP:0001332;HP:0001260;HP:0001337;HP:0000750;HP:0003269;HP:0001249;HP:0003202;HP:0007340;HP:0002064;HP:0000639;HP:0002061;HP:…
PQBP1	5	0.4402	53	HP:0001636;HP:0000347;HP:0000286;HP:0000175;HP:0001547;HP:0001611;HP:0002059;HP:0000568;HP:0000248;HP:0001741;HP:0001347;HP:0000219;HP:0000618;HP:0000486;HP:0000252;HP:0000272;HP:0000275;HP:0000089;HP:0000378;HP:0001631;HP:0000218;HP:0000589;HP:0001761;HP:0000518;HP:0000767;HP:0002650;HP:0000400;HP:0002023;HP:0000414;HP:0004209;HP:0000047;HP:0000322;HP:0001249;HP:0004322;HP:0008070;HP:0001696;HP:…
SMARCB1	5	0.447397	72	HP:0002885;HP:0001636;HP:0001028;HP:0004227;HP:0000175;HP:0008897;HP:0009747;HP:0002750;HP:0001511;HP:0000486;HP:0000879;HP:0000453;HP:0001631;HP:0000965;HP:0001305;HP:0006863;HP:0001388;HP:0000023;HP:0000047;HP:0008872;HP:0004322;HP:0001252;HP:0008398;HP:0000365;HP:0000154;HP:0001250;HP:0002576;HP:0005280;HP:0002079;HP:0000729;HP:0006498;HP:0000954;HP:0000960;HP:0002205;HP:0002219;HP:0002673;HP:…
NOTCH1	4	0.0956055	1	HP:0001647
ANKRD26	4	0.0994008	2	HP:0000978;HP:0001873
COL4A3	4	0.174353	28	HP:0000822;HP:0003774;HP:0011501;HP:0000545;HP:0200020;HP:0000790;HP:0000123;HP:0000005;HP:0003676;HP:0000518;HP:0000365;HP:0000093;HP:0000100;HP:0003774;HP:0000121;HP:0002157;HP:0000093;HP:0004722;HP:0001134;HP:0000100;HP:0000822;HP:0000545;HP:0000790;HP:0000099;HP:0002148;HP:0003676;HP:0000407;HP:0001142
BCS1L	4	0.177819	8	HP:0001511;HP:0004925;HP:0003355;HP:0003542;HP:0001396;HP:0001319;HP:0003281;HP:0003452
MAP3K7	4	0.196751	4	HP:0005879;HP:0000316;HP:0100774;HP:0002054
PAPSS2	4	0.21646	11	HP:0001061;HP:0004322;HP:0000926;HP:0002751;HP:0001007;HP:0001156;HP:0003301;HP:0000869;HP:0004626;HP:0002979;HP:0009816
CSTB	4	0.283605	6	HP:0001336;HP:0001260;HP:0001251;HP:0002069;HP:0001268;HP:0002121
PACS2	4	0.286761	3	HP:0007033;HP:0200134;HP:0012759
STX1B	4	0.305105	9	HP:0001250;HP:0001263;HP:0000736;HP:0001596;HP:0002069;HP:0007018;HP:0007359;HP:0010720;HP:0011342
GLI2	4	0.311559	28	HP:0000271;HP:0000153;HP:0011297;HP:0011844;HP:0000036;HP:0000054;HP:0000159;HP:0000864;HP:0001155;HP:0002817;HP:0000177;HP:0001760;HP:0012503;HP:0000174;HP:0000175;HP:0000204;HP:0000290;HP:0000325;HP:0000366;HP:0000422;HP:0000929;HP:0001161;HP:0001162;HP:0001167;HP:0001671;HP:0001780;HP:0011220;HP:0011220
TPM2	4	0.321982	16	HP:0000153;HP:0000157;HP:0000271;HP:0001270;HP:0001371;HP:0001760;HP:0001762;HP:0001883;HP:0002194;HP:0002307;HP:0003306;HP:0003781;HP:0004322;HP:0005684;HP:0010296;HP:0011398
CPLANE1	4	0.331049	6	HP:0010442;HP:0001159;HP:0000657;HP:0001251;HP:0001320;HP:0001263
PDE4D	4	0.331978	20	HP:0000047;HP:0000463;HP:0003196;HP:0001249;HP:0001263;HP:0010049;HP:0001513;HP:0009803;HP:0005616;HP:0010743;HP:0003416;HP:0001511;HP:0003502;HP:0000272;HP:0005280;HP:0000311;HP:0010579;HP:0000851;HP:0000028;HP:0000750
EZH2	4	0.335033	17	HP:0000256;HP:0000278;HP:0005469;HP:0007481;HP:0000316;HP:0011304;HP:0001548;HP:0011298;HP:0001256;HP:0000306;HP:0000494;HP:0000343;HP:0000973;HP:0002650;HP:0001814;HP:0000400;HP:0001537
SRD5A3	4	0.337106	23	HP:0000556;HP:0001249;HP:0000962;HP:0001047;HP:0002910;HP:0000316;HP:0000639;HP:0000998;HP:0001320;HP:0000248;HP:0003593;HP:0000964;HP:0003642;HP:0002126;HP:0000572;HP:0001270;HP:0001935;HP:0005280;HP:0001000;HP:0000973;HP:0000369;HP:0000589;HP:0001976
PHF21A	4	0.338241	25	HP:0000322;HP:0003196;HP:0001249;HP:0000286;HP:0000262;HP:0002697;HP:0000348;HP:0001252;HP:0004439;HP:0002762;HP:0005650;HP:0001466;HP:0000337;HP:0000248;HP:0001250;HP:0000506;HP:0000431;HP:0000494;HP:0002645;HP:0000430;HP:0002714;HP:0001156;HP:0000054;HP:0000954;HP:0005338
YY1	4	0.341513	3	HP:0001249;HP:0000739;HP:0001263
TFE3	4	0.341702	6	HP:0001513;HP:0001249;HP:0025293;HP:0002151;HP:0001257;HP:0001250
MID1	4	0.342325	23	HP:0000047;HP:0000463;HP:0002835;HP:0000319;HP:0000175;HP:0001274;HP:0001263;HP:0030680;HP:0000316;HP:0002015;HP:0011220;HP:0000219;HP:0006783;HP:0002020;HP:0002007;HP:0001739;HP:0000506;HP:0000431;HP:0000204;HP:0000218;HP:0000349;HP:0000028;HP:0002023
B4GALT7	4	0.358536	25	HP:0000256;HP:0000193;HP:0000938;HP:0001763;HP:0004322;HP:0001263;HP:0001508;HP:0002673;HP:0001252;HP:0001939;HP:0000774;HP:0007469;HP:0002974;HP:0000520;HP:0000894;HP:0000160;HP:0001075;HP:0002209;HP:0000431;HP:0000274;HP:0011308;HP:0001388;HP:0001166;HP:0009906;HP:0000954
COL11A2	4	0.359034	48	HP:0000414;HP:0003417;HP:0012815;HP:0000463;HP:0004679;HP:0000347;HP:0004322;HP:0000175;HP:0000201;HP:0003015;HP:0010049;HP:0002938;HP:0009803;HP:0006532;HP:0000478;HP:0000410;HP:0005003;HP:0003026;HP:0003037;HP:0006237;HP:0000272;HP:0002829;HP:0004279;HP:0001371;HP:0002656;HP:0003088;HP:0000407;HP:0000407;HP:0003417;HP:0000463;HP:0000347;HP:0000175;HP:0000201;HP:0001263;HP:0002644;HP:0000926;HP:…
ZMIZ1	4	0.359284	27	HP:0000271;HP:0000492;HP:0011844;HP:0000366;HP:0001263;HP:0000153;HP:0000598;HP:0000929;HP:0001760;HP:0008050;HP:0000159;HP:0000174;HP:0000177;HP:0000248;HP:0000286;HP:0000364;HP:0000365;HP:0000422;HP:0000431;HP:0000534;HP:0000582;HP:0001155;HP:0001780;HP:0002817;HP:0004322;HP:0011297;HP:0012713
NFIA	4	0.359383	22	HP:0000023;HP:0000256;HP:0000126;HP:0000463;HP:0003196;HP:0001249;HP:0000076;HP:0001274;HP:0001263;HP:0000337;HP:0000283;HP:0002119;HP:0003396;HP:0000331;HP:0000160;HP:0001250;HP:0000219;HP:0007099;HP:0000089;HP:0000369;HP:0000965;HP:0002079
MED13	4	0.359941	4	HP:0001249;HP:0000729;HP:0001263;HP:0000750
HCFC1	4	0.363417	3	HP:0001249;HP:0004322;HP:0000248
TGFBR1	4	0.369414	40	HP:0000278;HP:0000347;HP:0000175;HP:0000766;HP:0000978;HP:0001162;HP:0000316;HP:0000238;HP:0000592;HP:0000272;HP:0000974;HP:0004933;HP:0004944;HP:0004937;HP:0001631;HP:0004959;HP:0001388;HP:0002650;HP:0004955;HP:0001166;HP:0000977;HP:0001762;HP:0000023;HP:0002616;HP:0001249;HP:0001363;HP:0000193;HP:0005182;HP:0000577;HP:0001263;HP:0001519;HP:0010648;HP:0000005;HP:0001643;HP:0000520;HP:0001075;HP:…
SHH	4	0.373832	45	HP:0001830;HP:0001177;HP:0001162;HP:0009606;HP:0010066;HP:0009942;HP:0001841;HP:0001159;HP:0005866;HP:0000612;HP:0000528;HP:0000568;HP:0003829;HP:0000504;HP:0001360;HP:0003828;HP:0000202;HP:0007633;HP:0000835;HP:0000528;HP:0004322;HP:0006315;HP:0000824;HP:0000568;HP:0009914;HP:0001943;HP:0001328;HP:0001250;HP:0008501;HP:0001256;HP:0002708;HP:0000252;HP:0000204;HP:0001739;HP:0000453;HP:0010644;HP:…
SMS	4	0.373949	35	HP:0000098;HP:0000175;HP:0001611;HP:0000939;HP:0000316;HP:0011302;HP:0006610;HP:0003812;HP:0002751;HP:0003199;HP:0001847;HP:0000028;HP:0000377;HP:0000767;HP:0000324;HP:0000179;HP:0001762;HP:0000322;HP:0001249;HP:0000193;HP:0001187;HP:0004322;HP:0002757;HP:0100807;HP:0001252;HP:0000303;HP:0011003;HP:0002705;HP:0001250;HP:0000678;HP:0000465;HP:0000768;HP:0004283;HP:0001260;HP:0002136
GABRB2	4	0.386431	2	HP:0001249;HP:0001250
SNAP25	4	0.386431	2	HP:0001249;HP:0001250
TP63	4	0.391995	149	HP:0000498;HP:0000579;HP:0000076;HP:0000175;HP:0000962;HP:0002235;HP:0004691;HP:0001792;HP:0001795;HP:0000015;HP:0007500;HP:0000982;HP:0045074;HP:0002287;HP:0000405;HP:0002213;HP:0000677;HP:0002557;HP:0000413;HP:0002225;HP:0000272;HP:0009755;HP:0000691;HP:0000966;HP:0000453;HP:0002231;HP:0000430;HP:0000668;HP:0000059;HP:0000220;HP:0005914;HP:0000509;HP:0000047;HP:0000193;HP:0004322;HP:0100257;HP:…
SOX2	4	0.392706	32	HP:0000902;HP:0008417;HP:0002444;HP:0000528;HP:0002937;HP:0008897;HP:0000568;HP:0003316;HP:0001328;HP:0001264;HP:0002948;HP:0000609;HP:0000252;HP:0002510;HP:0005815;HP:0000589;HP:0000028;HP:0000054;HP:0000047;HP:0004322;HP:0001274;HP:0001263;HP:0001252;HP:0002032;HP:0001643;HP:0002007;HP:0010627;HP:0001629;HP:0000044;HP:0000921;HP:0002079;HP:0000407
WDFY3	4	0.400012	3	HP:0000256;HP:0000252;HP:0012758
ARHGEF9	4	0.404921	32	HP:0000271;HP:0000929;HP:0001249;HP:0001250;HP:0001263;HP:0000098;HP:0000153;HP:0000159;HP:0000177;HP:0000252;HP:0000303;HP:0000306;HP:0000319;HP:0000400;HP:0000492;HP:0000598;HP:0000637;HP:0000975;HP:0001270;HP:0001760;HP:0001780;HP:0002209;HP:0002342;HP:0002474;HP:0008050;HP:0008070;HP:0010621;HP:0010864;HP:0011297;HP:0011407;HP:0011844;HP:0012725
USP7	4	0.406505	57	HP:0011297;HP:0011844;HP:0000153;HP:0000159;HP:0000256;HP:0000271;HP:0000929;HP:0001155;HP:0001167;HP:0001252;HP:0001270;HP:0001760;HP:0002817;HP:0000014;HP:0000069;HP:0000076;HP:0000177;HP:0000178;HP:0000179;HP:0000280;HP:0000306;HP:0000307;HP:0000322;HP:0000364;HP:0000365;HP:0000370;HP:0000405;HP:0000464;HP:0000499;HP:0000525;HP:0000527;HP:0000534;HP:0000582;HP:0000598;HP:0000664;HP:0000709;HP:…
TMCO1	4	0.407111	46	HP:0000256;HP:0000902;HP:0003196;HP:0000347;HP:0000286;HP:0001763;HP:0000175;HP:0002937;HP:0008897;HP:0045074;HP:0001162;HP:0000316;HP:0002162;HP:0000653;HP:0000248;HP:0000486;HP:0001520;HP:0000508;HP:0001631;HP:0011504;HP:0000892;HP:0000358;HP:0000023;HP:0001249;HP:0004322;HP:0001845;HP:0000824;HP:0001252;HP:0000774;HP:0001643;HP:0000664;HP:0000445;HP:0001382;HP:0000582;HP:0000204;HP:0004568;HP:…
CYFIP2	4	0.408782	31	HP:0000929;HP:0001250;HP:0000153;HP:0000252;HP:0000271;HP:0001252;HP:0001263;HP:0000157;HP:0000159;HP:0000164;HP:0000177;HP:0000248;HP:0000290;HP:0000504;HP:0000505;HP:0000534;HP:0000664;HP:0000951;HP:0000998;HP:0001063;HP:0002021;HP:0002219;HP:0002353;HP:0002577;HP:0004322;HP:0005487;HP:0010806;HP:0010808;HP:0011329;HP:0011344;HP:0012718
KCND3	4	0.410634	29	HP:0000153;HP:0000271;HP:0000718;HP:0001251;HP:0001288;HP:0100022;HP:0000164;HP:0000290;HP:0000486;HP:0000492;HP:0000496;HP:0000506;HP:0000678;HP:0000929;HP:0001249;HP:0001250;HP:0001252;HP:0001260;HP:0001263;HP:0001310;HP:0001328;HP:0002075;HP:0002136;HP:0002307;HP:0002353;HP:0003781;HP:0005487;HP:0010720;HP:0011329
PLA2G6	4	0.42235	54	HP:0003196;HP:0000347;HP:0001939;HP:0002059;HP:0001284;HP:0000639;HP:0002075;HP:0011220;HP:0002062;HP:0003487;HP:0001347;HP:0002180;HP:0007772;HP:0100710;HP:0000486;HP:0003324;HP:0000712;HP:0002066;HP:0001884;HP:0003812;HP:0000752;HP:0002510;HP:0011968;HP:0003444;HP:0001332;HP:0002067;HP:0002072;HP:0002185;HP:0001272;HP:0002171;HP:0000762;HP:0001249;HP:0002317;HP:0001251;HP:0001263;HP:0000736;HP:…
SPOP	4	0.424088	65	HP:0000271;HP:0000929;HP:0001263;HP:0000290;HP:0000366;HP:0000369;HP:0000598;HP:0001249;HP:0002007;HP:0000010;HP:0000153;HP:0000159;HP:0000174;HP:0000177;HP:0000218;HP:0000252;HP:0000278;HP:0000316;HP:0000322;HP:0000358;HP:0000364;HP:0000365;HP:0000378;HP:0000407;HP:0000429;HP:0000463;HP:0000490;HP:0000492;HP:0000494;HP:0000496;HP:0000508;HP:0000601;HP:0000609;HP:0000639;HP:0000718;HP:0000736;HP:…
MYH3	4	0.427382	62	HP:0001945;HP:0000347;HP:0000286;HP:0001324;HP:0008897;HP:0002827;HP:0001840;HP:0003049;HP:0000486;HP:0006109;HP:0000272;HP:0000598;HP:0000430;HP:0001838;HP:0001193;HP:0002751;HP:0000346;HP:0001762;HP:0000023;HP:0005684;HP:0004322;HP:0002047;HP:0003044;HP:0001848;HP:0000325;HP:0006380;HP:0000160;HP:0002365;HP:0001250;HP:0005830;HP:0003273;HP:0000431;HP:0010751;HP:0000490;HP:0000470;HP:0100490;HP:…
TUBB	4	0.430769	52	HP:0000252;HP:0000271;HP:0000316;HP:0000929;HP:0001249;HP:0001250;HP:0002500;HP:0000153;HP:0000154;HP:0000366;HP:0000422;HP:0000426;HP:0000429;HP:0000436;HP:0000455;HP:0000463;HP:0000481;HP:0000508;HP:0000525;HP:0000563;HP:0000712;HP:0000736;HP:0000951;HP:0001155;HP:0001167;HP:0001252;HP:0001263;HP:0001274;HP:0001317;HP:0001319;HP:0001328;HP:0001367;HP:0001371;HP:0001622;HP:0001646;HP:0001654;HP:…
RHOBTB2	4	0.43096	2	HP:0000252;HP:0001249
RAI1	4	0.438615	49	HP:0003124;HP:0001763;HP:0001284;HP:0001169;HP:0002119;HP:0002360;HP:0000248;HP:0000079;HP:0002973;HP:0000272;HP:0004279;HP:0000752;HP:0002353;HP:0001156;HP:0000220;HP:0000820;HP:0002650;HP:0001249;HP:0004322;HP:0000356;HP:0001263;HP:0030680;HP:0000164;HP:0001290;HP:0000541;HP:0001265;HP:0000283;HP:0000303;HP:0002019;HP:0000365;HP:0007328;HP:0000664;HP:0003745;HP:0001250;HP:0000742;HP:0002715;HP:…
SAMHD1	4	0.439697	44	HP:0001263;HP:0001276;HP:0000252;HP:0000929;HP:0001249;HP:0002715;HP:0000010;HP:0000153;HP:0000271;HP:0000364;HP:0000365;HP:0000407;HP:0000496;HP:0000504;HP:0000504;HP:0000598;HP:0000639;HP:0000819;HP:0000820;HP:0000821;HP:0000951;HP:0001251;HP:0001256;HP:0001257;HP:0001258;HP:0001272;HP:0001317;HP:0001562;HP:0002059;HP:0002059;HP:0002061;HP:0002061;HP:0002071;HP:0002307;HP:0002363;HP:0002500;HP:…
FGFR2	4	0.447456	199	HP:0001249;HP:0004442;HP:0003319;HP:0000303;HP:0000316;HP:0000405;HP:0000248;HP:0010535;HP:0000413;HP:0001250;HP:0004440;HP:0004443;HP:0002007;HP:0000648;HP:0000678;HP:0000486;HP:0001739;HP:0000327;HP:0000586;HP:0000505;HP:0000509;HP:0001355;HP:0005048;HP:0000175;HP:0001331;HP:0001177;HP:0004487;HP:0001507;HP:0001162;HP:0000316;HP:0000337;HP:0000239;HP:0002119;HP:0000389;HP:0000238;HP:0000486;HP:…
FLNA	4	0.466703	242	HP:0010614;HP:0003270;HP:0011355;HP:0004987;HP:0000316;HP:0001264;HP:0001831;HP:0000272;HP:0000508;HP:0002566;HP:0001000;HP:0001156;HP:0000612;HP:0000126;HP:0001836;HP:0008872;HP:0000319;HP:0001873;HP:0010660;HP:0005011;HP:0001643;HP:0002828;HP:0001250;HP:0003593;HP:0001863;HP:0002013;HP:0000494;HP:0000190;HP:0000369;HP:0010675;HP:0011877;HP:0004389;HP:0002021;HP:0100490;HP:0010230;HP:0000347;HP:…
MAF	3	0.1388	4	HP:0000612;HP:0007976;HP:0000482;HP:0007780
FGF12	3	0.183972	1	HP:0200134
ABL1	3	0.208375	7	HP:0001631;HP:0001388;HP:0001629;HP:0002019;HP:0002650;HP:0005684;HP:0001508
TEK	3	0.220102	2	HP:0002584;HP:0000153
MYO7A	3	0.233583	14	HP:0003577;HP:0000550;HP:0003674;HP:0000572;HP:0001270;HP:0000510;HP:0008619;HP:0008513;HP:0000005;HP:0008555;HP:0002321;HP:0008527;HP:0008591;HP:0000407
FN1	3	0.233616	2	HP:0002650;HP:0004322
GABRG2	3	0.252919	6	HP:0002373;HP:0002069;HP:0007359;HP:0010819;HP:0003828;HP:0002121
FOXL2	3	0.252938	20	HP:0000141;HP:0008222;HP:0000482;HP:0000537;HP:0000837;HP:0000568;HP:0001595;HP:0000639;HP:0000581;HP:0000540;HP:0000486;HP:0000769;HP:0000431;HP:0000506;HP:0000508;HP:0000378;HP:0005280;HP:0000218;HP:0000858;HP:0008209
TRPS1	3	0.256376	43	HP:0000347;HP:0001816;HP:0010270;HP:0001763;HP:0002205;HP:0010259;HP:0002213;HP:0002750;HP:0000219;HP:0001820;HP:0002829;HP:0002758;HP:0008947;HP:0000691;HP:0001598;HP:0003691;HP:0002650;HP:0000400;HP:0005743;HP:0000684;HP:0003279;HP:0011823;HP:0000938;HP:0004322;HP:0003370;HP:0000670;HP:0008070;HP:0000447;HP:0000689;HP:0010049;HP:0010300;HP:0010743;HP:0000189;HP:0002002;HP:0000343;HP:0002217;HP:…
SHANK1	3	0.271434	15	HP:0000717;HP:0000758;HP:0011463;HP:0001249;HP:0001426;HP:0000733;HP:0002353;HP:0003144;HP:0000732;HP:0000723;HP:0003745;HP:0001250;HP:0000750;HP:0000728;HP:0000721
CNOT1	3	0.282602	3	HP:0001360;HP:0000252;HP:0006476
ALG13	3	0.28636	7	HP:0000648;HP:0000666;HP:0000252;HP:0003642;HP:0002719;HP:0002240;HP:0002071
ATP1A2	3	0.287073	2	HP:0012194;HP:0001250
SLC35A2	3	0.295251	5	HP:0011157;HP:0007359;HP:0002069;HP:0002197;HP:0001250
LAMA1	3	0.314415	18	HP:0000496;HP:0001317;HP:0000657;HP:0000733;HP:0001155;HP:0001167;HP:0001251;HP:0001288;HP:0001371;HP:0001760;HP:0002186;HP:0002334;HP:0002418;HP:0002817;HP:0004209;HP:0011297;HP:0011398;HP:0011844
SLC26A2	3	0.314794	65	HP:0000347;HP:0008921;HP:0000175;HP:0009381;HP:0003270;HP:0008434;HP:0001939;HP:0009465;HP:0004894;HP:0001789;HP:0003026;HP:0001076;HP:0000272;HP:0003180;HP:0003440;HP:0006375;HP:0001623;HP:0002751;HP:0002650;HP:0002089;HP:0001537;HP:0001762;HP:0008608;HP:0000023;HP:0003417;HP:0006646;HP:0002093;HP:0000773;HP:0003071;HP:0000774;HP:0000926;HP:0002938;HP:0004599;HP:0005819;HP:0000365;HP:0002947;HP:…
MAN1B1	3	0.32292	2	HP:0001956;HP:0001249
DVL1	3	0.323155	75	HP:0000271;HP:0000316;HP:0011297;HP:0011844;HP:0000036;HP:0000047;HP:0000049;HP:0000153;HP:0000157;HP:0000290;HP:0000598;HP:0000795;HP:0000951;HP:0000960;HP:0001155;HP:0001167;HP:0001760;HP:0001780;HP:0002817;HP:0009803;HP:0009826;HP:0010781;HP:0000035;HP:0000159;HP:0000174;HP:0000177;HP:0000193;HP:0000204;HP:0000256;HP:0000306;HP:0000306;HP:0000331;HP:0000337;HP:0000364;HP:0000365;HP:0000366;HP:…
RORA	3	0.323476	5	HP:0001249;HP:0001321;HP:0000752;HP:0000736;HP:0001250
ZDHHC9	3	0.32991	9	HP:0000486;HP:0001249;HP:0009183;HP:0001763;HP:0001519;HP:0000411;HP:0000768;HP:0001166;HP:0000708
SALL1	3	0.335296	44	HP:0001636;HP:0006097;HP:0009779;HP:0000076;HP:0001177;HP:0004691;HP:0001864;HP:0100015;HP:0000048;HP:0011304;HP:0002020;HP:0004467;HP:0010481;HP:0010331;HP:0000252;HP:0009944;HP:0000384;HP:0000089;HP:0001440;HP:0000143;HP:0000028;HP:0000400;HP:0001537;HP:0000567;HP:0002023;HP:0004792;HP:0009921;HP:0000047;HP:0006179;HP:0001249;HP:0004453;HP:0000003;HP:0010709;HP:0000821;HP:0010743;HP:0002247;HP:…
MYCN	3	0.335907	35	HP:0000347;HP:0000286;HP:0004691;HP:0001734;HP:0001328;HP:0000437;HP:0000232;HP:0000581;HP:0001605;HP:0001831;HP:0000237;HP:0000252;HP:0009568;HP:0000218;HP:0000324;HP:0002575;HP:0000358;HP:0004692;HP:0000463;HP:0001249;HP:0001746;HP:0002032;HP:0001643;HP:0000325;HP:0000269;HP:0000365;HP:0002247;HP:0001748;HP:0000582;HP:0000431;HP:0001561;HP:0001558;HP:0000369;HP:0001747;HP:0009161
FBN2	3	0.336454	34	HP:0000347;HP:0009465;HP:0001181;HP:0000248;HP:0001840;HP:0002999;HP:0009901;HP:0000545;HP:0001270;HP:0002751;HP:0001631;HP:0000218;HP:0008962;HP:0001166;HP:0001762;HP:0000268;HP:0000938;HP:0001519;HP:0001643;HP:0002987;HP:0006380;HP:0002616;HP:0002007;HP:0003273;HP:0001629;HP:0001653;HP:0008453;HP:0001083;HP:0000470;HP:0000768;HP:0001647;HP:0010499;HP:0001634;HP:0100490
FRMPD4	3	0.338883	2	HP:0002465;HP:0001249
MEIS2	3	0.341841	10	HP:0000271;HP:0000153;HP:0000174;HP:0000175;HP:0001263;HP:0000598;HP:0000929;HP:0000159;HP:0000164;HP:0000177
NSD2	3	0.34356	11	HP:0000271;HP:0000598;HP:0004322;HP:0000272;HP:0000309;HP:0000364;HP:0000365;HP:0000492;HP:0000929;HP:0001263;HP:0003508
PTCHD1	3	0.345799	21	HP:0000153;HP:0000271;HP:0001263;HP:0000154;HP:0000159;HP:0000177;HP:0000343;HP:0000490;HP:0000591;HP:0000592;HP:0000718;HP:0000951;HP:0001249;HP:0001288;HP:0002019;HP:0002307;HP:0002360;HP:0002715;HP:0003781;HP:0011123;HP:0100022
SOX4	3	0.346263	43	HP:0000271;HP:0000153;HP:0000951;HP:0001155;HP:0001167;HP:0002817;HP:0004209;HP:0011297;HP:0011844;HP:0000154;HP:0000159;HP:0000164;HP:0000168;HP:0000174;HP:0000177;HP:0000178;HP:0000179;HP:0000212;HP:0000215;HP:0000218;HP:0000309;HP:0000316;HP:0000358;HP:0000366;HP:0000369;HP:0000422;HP:0000429;HP:0000463;HP:0000481;HP:0000483;HP:0000490;HP:0000582;HP:0000598;HP:0001000;HP:0001263;HP:0005280;HP:…
WWOX	3	0.346365	8	HP:0001249;HP:0002066;HP:0001263;HP:0002070;HP:0001265;HP:0000640;HP:0001260;HP:0001250
KCNT1	3	0.348245	13	HP:0002133;HP:0002171;HP:0000252;HP:0002445;HP:0002529;HP:0002376;HP:0003676;HP:0002169;HP:0002079;HP:0001347;HP:0002120;HP:0001257;HP:0000817
PAK3	3	0.352881	19	HP:0000194;HP:0000463;HP:0003196;HP:0001249;HP:0000736;HP:0000718;HP:0001250;HP:0002194;HP:0000219;HP:0000709;HP:0000252;HP:0000739;HP:0000713;HP:0000752;HP:0002307;HP:0000218;HP:0000400;HP:0003828;HP:0000750
THOC6	3	0.353314	6	HP:0012210;HP:0001249;HP:0004322;HP:0000271;HP:0008897;HP:0001263
ATM	3	0.356625	33	HP:0002837;HP:0003002;HP:0008669;HP:0002720;HP:0001595;HP:0000639;HP:0001888;HP:0001315;HP:0000486;HP:0001336;HP:0000524;HP:0006254;HP:0002665;HP:0001332;HP:0000819;HP:0002894;HP:0000957;HP:0001909;HP:0004322;HP:0001251;HP:0001266;HP:0000778;HP:0000823;HP:0001250;HP:0005407;HP:0000246;HP:0001952;HP:0000134;HP:0005357;HP:0002110;HP:0008348;HP:0001260;HP:0001337
NEDD4L	3	0.358666	7	HP:0001319;HP:0007165;HP:0001249;HP:0000175;HP:0007370;HP:0004691;HP:0000750
ALG11	3	0.359387	14	HP:0001250;HP:0001263;HP:0011344;HP:0000153;HP:0000159;HP:0000177;HP:0000271;HP:0000492;HP:0000496;HP:0000637;HP:0002020;HP:0002353;HP:0002376;HP:0008050
LINS1	3	0.362784	30	HP:0001263;HP:0001871;HP:0001891;HP:0001903;HP:0001931;HP:0011344;HP:0000023;HP:0000035;HP:0000271;HP:0000286;HP:0000309;HP:0000492;HP:0000496;HP:0000733;HP:0001155;HP:0001167;HP:0001344;HP:0001760;HP:0001780;HP:0001892;HP:0002817;HP:0004298;HP:0004299;HP:0010511;HP:0011029;HP:0011297;HP:0011343;HP:0011800;HP:0011844;HP:0100022
DCX	3	0.365641	30	HP:0001249;HP:0001251;HP:0001274;HP:0008897;HP:0003829;HP:0000639;HP:0001250;HP:0003593;HP:0001302;HP:0001270;HP:0001522;HP:0001339;HP:0008936;HP:0001260;HP:0000054;HP:0001249;HP:0001251;HP:0001274;HP:0008897;HP:0003829;HP:0000639;HP:0001250;HP:0003593;HP:0001302;HP:0001270;HP:0001522;HP:0001339;HP:0008936;HP:0001260;HP:0000054
CCND2	3	0.368743	24	HP:0010775;HP:0000637;HP:0001355;HP:0003202;HP:0001263;HP:0002187;HP:0002943;HP:0006380;HP:0001250;HP:0000238;HP:0002007;HP:0000618;HP:0002126;HP:0001302;HP:0001629;HP:0001653;HP:0000508;HP:0007074;HP:0001631;HP:0008936;HP:0100259;HP:0002079;HP:0001090;HP:0002808
PCGF2	3	0.371455	37	HP:0000598;HP:0000271;HP:0000492;HP:0000929;HP:0001328;HP:0002019;HP:0008050;HP:0000153;HP:0000164;HP:0000256;HP:0000276;HP:0000290;HP:0000303;HP:0000306;HP:0000494;HP:0000951;HP:0000995;HP:0001000;HP:0001155;HP:0001167;HP:0001182;HP:0001263;HP:0001631;HP:0001671;HP:0002007;HP:0002209;HP:0002307;HP:0002817;HP:0003508;HP:0003781;HP:0004322;HP:0008070;HP:0008551;HP:0011297;HP:0011844;HP:0100729;HP:…
KMT2E	3	0.372748	6	HP:0000717;HP:0000256;HP:0001249;HP:0001250;HP:0000490;HP:0002808
UBE2A	3	0.373896	25	HP:0000271;HP:0000153;HP:0000154;HP:0000256;HP:0000280;HP:0000534;HP:0000664;HP:0000929;HP:0000998;HP:0001155;HP:0001167;HP:0001182;HP:0001249;HP:0001250;HP:0001256;HP:0001263;HP:0001328;HP:0001629;HP:0001671;HP:0001680;HP:0002219;HP:0002817;HP:0011297;HP:0011844;HP:0100807
ST3GAL5	3	0.376208	20	HP:0001263;HP:0011344;HP:0000364;HP:0000365;HP:0000407;HP:0000598;HP:0001252;HP:0011389;HP:0000271;HP:0000492;HP:0000504;HP:0000543;HP:0000581;HP:0000929;HP:0001250;HP:0001357;HP:0002715;HP:0002719;HP:0008050;HP:0100765
DLG4	3	0.376631	12	HP:0001249;HP:0001251;HP:0001263;HP:0001288;HP:0010864;HP:0100022;HP:0000098;HP:0001250;HP:0001252;HP:0003474;HP:0011343;HP:0011407
GAN	3	0.377833	32	HP:0003693;HP:0001763;HP:0003376;HP:0003390;HP:0000639;HP:0000478;HP:0003380;HP:0003011;HP:0002062;HP:0001347;HP:0000924;HP:0002936;HP:0040064;HP:0001258;HP:0001761;HP:0002650;HP:0002460;HP:0001762;HP:0007256;HP:0002522;HP:0001249;HP:0001155;HP:0001574;HP:0001317;HP:0000152;HP:0007002;HP:0003701;HP:0002600;HP:0010628;HP:0000707;HP:0001260;HP:0002212
TAOK1	3	0.378372	22	HP:0000256;HP:0000929;HP:0001263;HP:0000262;HP:0000490;HP:0000736;HP:0000951;HP:0000957;HP:0001000;HP:0001249;HP:0001250;HP:0001252;HP:0001256;HP:0001608;HP:0001629;HP:0001671;HP:0002088;HP:0005160;HP:0007400;HP:0011343;HP:0011718;HP:0012733
RARB	3	0.379383	25	HP:0001263;HP:0000077;HP:0000089;HP:0000252;HP:0000271;HP:0000290;HP:0000481;HP:0000490;HP:0000504;HP:0000505;HP:0000568;HP:0000609;HP:0000775;HP:0000776;HP:0000929;HP:0001252;HP:0001317;HP:0002007;HP:0002088;HP:0002101;HP:0002308;HP:0002500;HP:0002650;HP:0009110;HP:0011344
AP4B1	3	0.381241	19	HP:0001763;HP:0004322;HP:0001263;HP:0010864;HP:0002816;HP:0001319;HP:0003487;HP:0001347;HP:0001257;HP:0003577;HP:0003677;HP:0000252;HP:0000431;HP:0001332;HP:0000218;HP:0001260;HP:0002079;HP:0002515;HP:0000750
TAF1	3	0.381722	11	HP:0000153;HP:0000252;HP:0000271;HP:0000929;HP:0000598;HP:0000159;HP:0000492;HP:0000951;HP:0001263;HP:0001511;HP:0001671
MBD5	3	0.382934	27	HP:0000153;HP:0000164;HP:0000252;HP:0000290;HP:0000492;HP:0000494;HP:0000534;HP:0000598;HP:0000601;HP:0000664;HP:0000929;HP:0000998;HP:0001250;HP:0001263;HP:0001572;HP:0001600;HP:0001601;HP:0002019;HP:0002020;HP:0002099;HP:0002194;HP:0002715;HP:0006482;HP:0008050;HP:0100326;HP:0000271;HP:0001270
FMR1	3	0.383255	60	HP:0002174;HP:0002075;HP:0000639;HP:0007010;HP:0002066;HP:0001423;HP:0000726;HP:0000716;HP:0002506;HP:0002067;HP:0000734;HP:0001272;HP:0008770;HP:0002322;HP:0000298;HP:0001152;HP:0001265;HP:0002080;HP:0003326;HP:0000821;HP:0000365;HP:0001300;HP:0003581;HP:0006886;HP:0000020;HP:0000739;HP:0002354;HP:0001310;HP:0002607;HP:0001260;HP:0002345;HP:0008209;HP:0000802;HP:0000256;HP:0002003;HP:0001763;HP:…
SLC16A2	3	0.384525	36	HP:0001763;HP:0001547;HP:0001822;HP:0100015;HP:0001319;HP:0000395;HP:0002188;HP:0000639;HP:0002169;HP:0003487;HP:0003700;HP:0000549;HP:0001347;HP:0006887;HP:0002305;HP:0000252;HP:0002415;HP:0001423;HP:0002510;HP:0002307;HP:0001258;HP:0000737;HP:0001371;HP:0000767;HP:0000377;HP:0002650;HP:0000400;HP:0008872;HP:0001251;HP:0010864;HP:0000821;HP:0003577;HP:0002540;HP:0001260;HP:0002925;HP:0000341
GRIA2	3	0.386324	14	HP:0000252;HP:0000271;HP:0000492;HP:0000656;HP:0000718;HP:0000733;HP:0000733;HP:0000929;HP:0001263;HP:0001344;HP:0002376;HP:0011344;HP:0011968;HP:0100022
PIGL	3	0.396501	40	HP:0001636;HP:0000286;HP:0002562;HP:0000175;HP:0000396;HP:0002059;HP:0000405;HP:0000316;HP:0002213;HP:0011220;HP:0000248;HP:0002557;HP:0004969;HP:0001520;HP:0001176;HP:0000687;HP:0000179;HP:0004209;HP:0000126;HP:0000322;HP:0000972;HP:0001249;HP:0000081;HP:0001833;HP:0008070;HP:0000074;HP:0001252;HP:0000154;HP:0001669;HP:0000480;HP:0001250;HP:0002007;HP:0001629;HP:0000431;HP:0006721;HP:0009473;HP:…
ACSL4	3	0.398556	1	HP:0001249
SOX6	3	0.398556	1	HP:0001249
SYT1	3	0.398566	26	HP:0000496;HP:0001250;HP:0001270;HP:0000271;HP:0000293;HP:0000309;HP:0000366;HP:0000366;HP:0000479;HP:0000486;HP:0000534;HP:0000556;HP:0000565;HP:0000574;HP:0000639;HP:0000929;HP:0001252;HP:0001263;HP:0001357;HP:0001760;HP:0001762;HP:0001883;HP:0002194;HP:0003196;HP:0011343;HP:0100022
SOX10	3	0.399499	77	HP:0003693;HP:0011382;HP:0011285;HP:0001284;HP:0001319;HP:0000639;HP:0004336;HP:0007266;HP:0002313;HP:0002227;HP:0006978;HP:0002211;HP:0002936;HP:0002510;HP:0004463;HP:0001053;HP:0001761;HP:0000028;HP:0002460;HP:0001100;HP:0000762;HP:0001249;HP:0001251;HP:0001263;HP:0007182;HP:0001265;HP:0011096;HP:0007108;HP:0012332;HP:0000458;HP:0002226;HP:0000522;HP:0000407;HP:0000612;HP:0007509;HP:0000482;HP:…
ATN1	3	0.400426	44	HP:0001760;HP:0001780;HP:0001845;HP:0011297;HP:0011844;HP:0000137;HP:0000153;HP:0000174;HP:0000218;HP:0000271;HP:0000364;HP:0000365;HP:0000479;HP:0000598;HP:0000929;HP:0000951;HP:0000954;HP:0000960;HP:0000960;HP:0001155;HP:0001249;HP:0001250;HP:0001317;HP:0001321;HP:0001363;HP:0001545;HP:0001600;HP:0002244;HP:0002246;HP:0002334;HP:0002500;HP:0002817;HP:0005483;HP:0007361;HP:0007361;HP:0007477;HP:…
POMGNT1	3	0.40444	60	HP:0000347;HP:0000550;HP:0001105;HP:0001324;HP:0002187;HP:0008045;HP:0000568;HP:0000639;HP:0000232;HP:0002119;HP:0000238;HP:0000557;HP:0000486;HP:0003324;HP:0007770;HP:0000272;HP:0000252;HP:0000654;HP:0001302;HP:0001336;HP:0000545;HP:0000545;HP:0000485;HP:0003812;HP:0001270;HP:0002353;HP:0007759;HP:0000589;HP:0000518;HP:0002350;HP:0001249;HP:0011344;HP:0010864;HP:0001290;HP:0006829;HP:0003194;HP:…
SATB1	3	0.409116	30	HP:0000411;HP:0000486;HP:0000496;HP:0000598;HP:0001249;HP:0001250;HP:0001263;HP:0000248;HP:0000271;HP:0000290;HP:0000601;HP:0000733;HP:0000929;HP:0001155;HP:0001167;HP:0001344;HP:0001629;HP:0001671;HP:0001760;HP:0001780;HP:0001837;HP:0002019;HP:0002187;HP:0002342;HP:0010055;HP:0011220;HP:0011297;HP:0011844;HP:0100022;HP:0100807
PGAP3	3	0.409688	35	HP:0000153;HP:0000174;HP:0000175;HP:0000271;HP:0001250;HP:0000508;HP:0000598;HP:0001252;HP:0001263;HP:0001319;HP:0001760;HP:0000154;HP:0000159;HP:0000164;HP:0000177;HP:0000233;HP:0000366;HP:0000369;HP:0000445;HP:0000687;HP:0000929;HP:0001249;HP:0001305;HP:0001317;HP:0001320;HP:0001320;HP:0001321;HP:0001537;HP:0001780;HP:0001845;HP:0002334;HP:0004298;HP:0004299;HP:0011297;HP:0011844
ALS2	3	0.411758	22	HP:0001257;HP:0001276;HP:0002061;HP:0001258;HP:0001332;HP:0100022;HP:0000271;HP:0000280;HP:0000490;HP:0001249;HP:0001260;HP:0001263;HP:0001371;HP:0001263;HP:0001371;HP:0002474;HP:0002500;HP:0002518;HP:0002983;HP:0006986;HP:0009826;HP:0011343
SKI	3	0.416124	56	HP:0000347;HP:0001763;HP:0002970;HP:0003083;HP:0000405;HP:0000316;HP:0001840;HP:0002020;HP:0000238;HP:0000883;HP:0000486;HP:0007099;HP:0000252;HP:0000545;HP:0000974;HP:0000508;HP:0003717;HP:0005815;HP:0000218;HP:0001388;HP:0000377;HP:0000028;HP:0000767;HP:0002650;HP:0001166;HP:0001537;HP:0001762;HP:0008440;HP:0000023;HP:0000268;HP:0000368;HP:0000463;HP:0001249;HP:0001363;HP:0002870;HP:0008872;HP:…
GLI3	3	0.418851	88	HP:0000256;HP:0006097;HP:0001459;HP:0001177;HP:0001162;HP:0003074;HP:0000316;HP:0011304;HP:0001830;HP:0000238;HP:0001256;HP:0011330;HP:0001007;HP:0000028;HP:0001537;HP:0000023;HP:0000047;HP:0000268;HP:0001363;HP:0001836;HP:0000243;HP:0001274;HP:0000348;HP:0001627;HP:0000270;HP:0001841;HP:0005616;HP:0001250;HP:0002007;HP:0004303;HP:0000431;HP:0002683;HP:0000494;HP:0009473;HP:0010059;HP:0010055;HP:…
RARS2	3	0.420008	27	HP:0001250;HP:0001317;HP:0002123;HP:0000504;HP:0000505;HP:0001263;HP:0001321;HP:0000035;HP:0000077;HP:0000126;HP:0000252;HP:0000271;HP:0000309;HP:0000618;HP:0000648;HP:0000929;HP:0000951;HP:0001249;HP:0001252;HP:0001272;HP:0001319;HP:0002133;HP:0002353;HP:0002376;HP:0007359;HP:0010609;HP:0012736
HIVEP2	3	0.42254	49	HP:0000252;HP:0000929;HP:0001263;HP:0011297;HP:0011844;HP:0100022;HP:0000153;HP:0000154;HP:0000271;HP:0000290;HP:0000348;HP:0000366;HP:0000422;HP:0000431;HP:0000486;HP:0000490;HP:0000496;HP:0000591;HP:0000592;HP:0000598;HP:0000733;HP:0000734;HP:0000951;HP:0001155;HP:0001167;HP:0001182;HP:0001249;HP:0001251;HP:0001252;HP:0001344;HP:0001385;HP:0001760;HP:0001760;HP:0001780;HP:0001852;HP:0002007;HP:…
HK1	3	0.429191	36	HP:0000153;HP:0000252;HP:0000271;HP:0000929;HP:0001250;HP:0000157;HP:0000158;HP:0000174;HP:0000175;HP:0000479;HP:0000496;HP:0000504;HP:0000505;HP:0000556;HP:0001251;HP:0001260;HP:0001263;HP:0001276;HP:0001288;HP:0001332;HP:0001347;HP:0001511;HP:0002020;HP:0002059;HP:0002063;HP:0002071;HP:0002094;HP:0002134;HP:0002267;HP:0002650;HP:0002793;HP:0003712;HP:0003712;HP:0004322;HP:0011344;HP:0100022
SPATA5	3	0.437919	45	HP:0001250;HP:0000598;HP:0001263;HP:0000364;HP:0000365;HP:0011344;HP:0000407;HP:0001249;HP:0001257;HP:0001276;HP:0011389;HP:0011844;HP:0000035;HP:0000153;HP:0000154;HP:0000252;HP:0000271;HP:0000306;HP:0000366;HP:0000488;HP:0000486;HP:0000490;HP:0000496;HP:0000765;HP:0000929;HP:0001155;HP:0001167;HP:0001252;HP:0001344;HP:0001367;HP:0001760;HP:0001832;HP:0002059;HP:0002353;HP:0002500;HP:0002510;HP:…
NGLY1	3	0.441168	40	HP:0001263;HP:0011297;HP:0011844;HP:0000023;HP:0000035;HP:0000036;HP:0000047;HP:0000252;HP:0000252;HP:0000271;HP:0000364;HP:0000364;HP:0000504;HP:0000505;HP:0000598;HP:0000769;HP:0000795;HP:0000929;HP:0001155;HP:0001167;HP:0001182;HP:0001249;HP:0001250;HP:0001251;HP:0001252;HP:0001257;HP:0001276;HP:0001288;HP:0001344;HP:0001513;HP:0002019;HP:0002123;HP:0002136;HP:0002187;HP:0004298;HP:0004299;HP:…
CEP290	3	0.446662	79	HP:0000256;HP:0002419;HP:0001408;HP:0001162;HP:0001773;HP:0006817;HP:0001511;HP:0000486;HP:0002436;HP:0004727;HP:0000668;HP:0001631;HP:0002335;HP:0001395;HP:0001305;HP:0000819;HP:0001080;HP:0000518;HP:0002084;HP:0000090;HP:0002790;HP:0000137;HP:0000512;HP:0000107;HP:0001251;HP:0007875;HP:0001252;HP:0001513;HP:0000365;HP:0000480;HP:0001250;HP:0008734;HP:0001712;HP:0000510;HP:0001159;HP:0002079;HP:…
DHCR7	3	0.446835	91	HP:0010946;HP:0000347;HP:0000286;HP:0000175;HP:0002827;HP:0004691;HP:0001162;HP:0000316;HP:0000048;HP:0000187;HP:0001765;HP:0001840;HP:0001830;HP:0001511;HP:0000486;HP:0003812;HP:0000752;HP:0001631;HP:0001305;HP:0001153;HP:0001360;HP:0000518;HP:0002101;HP:0009778;HP:0000358;HP:0001622;HP:0000047;HP:0004322;HP:0000107;HP:0001845;HP:0000074;HP:0002611;HP:0007537;HP:0000365;HP:0000742;HP:0001250;HP:…
KRAS	3	0.451252	83	HP:0003477;HP:0000347;HP:0000286;HP:0000962;HP:0000316;HP:0002750;HP:0000486;HP:0008113;HP:0001631;HP:0000767;HP:0009908;HP:0009891;HP:0000358;HP:0001622;HP:0000268;HP:0008872;HP:0004322;HP:0000938;HP:0001048;HP:0004482;HP:0008070;HP:0001252;HP:0000164;HP:0001642;HP:0000520;HP:0008064;HP:0000365;HP:0001250;HP:0003577;HP:0000561;HP:0002013;HP:0005280;HP:0002217;HP:0000768;HP:0007333;HP:0001093;HP:…
MMP21	2	0.0857129	2	HP:0001696;HP:0001651
NR2F2	2	0.107146	3	HP:0001631;HP:0004383;HP:0010438
ADAR	2	0.113693	2	HP:0003593;HP:0007441
GATA4	2	0.114751	3	HP:0001631;HP:0001629;HP:0006695
GJA8	2	0.153657	8	HP:0000612;HP:0100018;HP:0000545;HP:0000482;HP:0000647;HP:0000659;HP:0000519;HP:0000518
WFS1	2	0.158349	8	HP:0011123;HP:0000407;HP:0011389;HP:0000365;HP:0000364;HP:0002715;HP:0000951;HP:0000598
CDH23	2	0.162232	6	HP:0000478;HP:0000399;HP:0008513;HP:0000510;HP:0008619;HP:0001751
SMCHD1	2	0.177414	4	HP:0000568;HP:0000044;HP:0009924;HP:0000528
SIX1	2	0.188704	4	HP:0004467;HP:0000405;HP:0002710;HP:0000407
TBX4	2	0.195559	11	HP:0001852;HP:0002999;HP:0008801;HP:0000347;HP:0008784;HP:0001763;HP:0000175;HP:0003370;HP:0000218;HP:0006443;HP:0003065
HNF1B	2	0.199755	26	HP:0005563;HP:0000047;HP:0003774;HP:0003674;HP:0000107;HP:0000074;HP:0001997;HP:0000787;HP:0004904;HP:0002910;HP:0000093;HP:0012210;HP:0003076;HP:0001952;HP:0002594;HP:0001738;HP:0003812;HP:0004379;HP:0003259;HP:0000089;HP:0001080;HP:0000813;HP:0000122;HP:0100611;HP:0000013;HP:0002120
NEK8	2	0.207179	14	HP:0000077;HP:0001638;HP:0001639;HP:0000124;HP:0001080;HP:0001155;HP:0001167;HP:0001181;HP:0001748;HP:0002715;HP:0002817;HP:0003363;HP:0011297;HP:0011844
GATA3	2	0.207404	15	HP:0000364;HP:0000365;HP:0000407;HP:0000598;HP:0000598;HP:0011389;HP:0000271;HP:0000492;HP:0000494;HP:0000508;HP:0000616;HP:0000820;HP:0000821;HP:0008050;HP:0012713
DSP	2	0.212305	25	HP:0000951;HP:0001072;HP:0001760;HP:0000153;HP:0000164;HP:0000271;HP:0000535;HP:0000962;HP:0000966;HP:0000966;HP:0001019;HP:0001155;HP:0001597;HP:0001638;HP:0001644;HP:0002019;HP:0002209;HP:0002224;HP:0002715;HP:0002817;HP:0008070;HP:0010719;HP:0010783;HP:0011123;HP:0011276
RBM10	2	0.216136	5	HP:0000347;HP:0000162;HP:0000175;HP:0030680;HP:0001762
GLE1	2	0.218541	7	HP:0001989;HP:0003202;HP:0003811;HP:0000369;HP:0000470;HP:0002804;HP:0007277
CCDC8	2	0.22755	15	HP:0000268;HP:0000463;HP:0004322;HP:0001385;HP:0000307;HP:0001518;HP:0000325;HP:0002007;HP:0000272;HP:0010306;HP:0003100;HP:0000470;HP:0004570;HP:0000411;HP:0003307
ACAN	2	0.237154	22	HP:0002970;HP:0003370;HP:0000926;HP:0002655;HP:0002750;HP:0003508;HP:0002857;HP:0009381;HP:0004482;HP:0002938;HP:0000303;HP:0005285;HP:0011304;HP:0000272;HP:0008905;HP:0003027;HP:0000470;HP:0000369;HP:0001388;HP:0001552;HP:0001609;HP:0000358
POLA1	2	0.24249	13	HP:0000035;HP:0000036;HP:0000044;HP:0000135;HP:0000153;HP:0000174;HP:0000175;HP:0000193;HP:0000271;HP:0001608;HP:0001671;HP:0002088;HP:0008757
STS	2	0.249575	8	HP:0007431;HP:0001249;HP:0000135;HP:0002664;HP:0001939;HP:0007759;HP:0000028;HP:0008064
PHOX2B	2	0.24982	13	HP:0000975;HP:0003005;HP:0006747;HP:0004370;HP:0000153;HP:0000494;HP:0011968;HP:0000369;HP:0002019;HP:0001626;HP:0002791;HP:0002251;HP:0000358
TNFRSF13B	2	0.252667	19	HP:0002837;HP:0005435;HP:0002720;HP:0002240;HP:0011108;HP:0006532;HP:0002716;HP:0002718;HP:0000403;HP:0004315;HP:0002664;HP:0002665;HP:0002850;HP:0002110;HP:0001287;HP:0002960;HP:0002014;HP:0001744;HP:0000509
MAOA	2	0.2566	14	HP:0001249;HP:0000728;HP:0000736;HP:0000769;HP:0001760;HP:0001780;HP:0002557;HP:0004404;HP:0004691;HP:0007018;HP:0011297;HP:0011297;HP:0011844;HP:0100716
TBX3	2	0.261176	30	HP:0000023;HP:0002984;HP:0003186;HP:0003022;HP:0005792;HP:0001607;HP:0002215;HP:0001162;HP:0001513;HP:0000894;HP:0000823;HP:0003187;HP:0011755;HP:0002557;HP:0000882;HP:0001629;HP:0010627;HP:0000049;HP:0002025;HP:0007397;HP:0000668;HP:0011917;HP:0003982;HP:0000054;HP:0003977;HP:0002023;HP:0002021;HP:0003974;HP:0005338;HP:0008093
IFITM5	2	0.26271	13	HP:0000938;HP:0004322;HP:0002644;HP:0002645;HP:0004586;HP:0002757;HP:0000164;HP:0001939;HP:0000926;HP:0008422;HP:0000478;HP:0006394;HP:0005084
EDA	2	0.26802	41	HP:0003196;HP:0001945;HP:0002098;HP:0001106;HP:0045074;HP:0011830;HP:0000232;HP:0000653;HP:0002557;HP:0000691;HP:0000966;HP:0001598;HP:0000430;HP:0000668;HP:0002223;HP:0002046;HP:0000698;HP:0001618;HP:0002561;HP:0000970;HP:0000005;HP:0000331;HP:0002007;HP:0000964;HP:0000327;HP:0000963;HP:0008070;HP:0005280;HP:0000679;HP:0000607;HP:0000336;HP:0002299;HP:0001609;HP:0007411;HP:0010803;HP:0007592;HP:…
IGHMBP2	2	0.268615	26	HP:0000975;HP:0003445;HP:0000762;HP:0001622;HP:0003693;HP:0001508;HP:0001518;HP:0009109;HP:0001265;HP:0002019;HP:0000020;HP:0001511;HP:0009110;HP:0002398;HP:0003690;HP:0005946;HP:0001558;HP:0005348;HP:0000764;HP:0002789;HP:0006597;HP:0007269;HP:0001612;HP:0002460;HP:0001762;HP:0100490
DDHD2	2	0.277363	9	HP:0000486;HP:0000496;HP:0001251;HP:0001328;HP:0002075;HP:0000364;HP:0000370;HP:0000405;HP:0000598
SDCCAG8	2	0.280004	19	HP:0000556;HP:0001249;HP:0002098;HP:0002205;HP:0000107;HP:0001263;HP:0003241;HP:0001513;HP:0000403;HP:0000083;HP:0000618;HP:0000546;HP:0000135;HP:0000510;HP:0100543;HP:0011950;HP:0000110;HP:0000090;HP:0000104
POLD1	2	0.280141	20	HP:0000292;HP:0012713;HP:0000963;HP:0000326;HP:0000331;HP:0000430;HP:0000520;HP:0000407;HP:0011389;HP:0000306;HP:0000429;HP:0000365;HP:0000364;HP:0003508;HP:0004322;HP:0000951;HP:0000366;HP:0000598;HP:0000929;HP:0000271
FOXC1	2	0.280669	22	HP:0001087;HP:0007905;HP:0000639;HP:0007957;HP:0000005;HP:0000316;HP:0000501;HP:0002280;HP:0001643;HP:0000520;HP:0011120;HP:0001320;HP:0000627;HP:0000486;HP:0000272;HP:0007676;HP:0009918;HP:0000691;HP:0000668;HP:0001631;HP:0007990;HP:0000407
FOXC2	2	0.280956	22	HP:0001636;HP:0000613;HP:0009743;HP:0000175;HP:0001574;HP:0001939;HP:0001626;HP:0001643;HP:0003759;HP:0003011;HP:0008383;HP:0001004;HP:0000495;HP:0002715;HP:0011675;HP:0001629;HP:0002619;HP:0000204;HP:0000508;HP:0011367;HP:0003550;HP:0000509
SLC6A5	2	0.282913	12	HP:0000023;HP:0003593;HP:0001336;HP:0002375;HP:0002835;HP:0002267;HP:0002827;HP:0002104;HP:0002359;HP:0001537;HP:0001276;HP:0001250
KPTN	2	0.284132	26	HP:0000271;HP:0000364;HP:0000365;HP:0000598;HP:0001328;HP:0002715;HP:0000153;HP:0000159;HP:0000233;HP:0000337;HP:0000369;HP:0000370;HP:0000405;HP:0001263;HP:0001270;HP:0001871;HP:0001874;HP:0001875;HP:0001881;HP:0002088;HP:0002244;HP:0002719;HP:0002719;HP:0010862;HP:0012718;HP:0100326
TRMT10A	2	0.284434	21	HP:0000252;HP:0000598;HP:0000929;HP:0000951;HP:0000953;HP:0001000;HP:0007400;HP:0000366;HP:0000422;HP:0000426;HP:0000957;HP:0000997;HP:0001155;HP:0001167;HP:0001480;HP:0002817;HP:0004209;HP:0009738;HP:0011297;HP:0011844;HP:0012733
SLC1A2	2	0.291438	3	HP:0011400;HP:0001249;HP:0200134
DMD	2	0.291765	21	HP:0001635;HP:0001638;HP:0001324;HP:0002093;HP:0001252;HP:0001265;HP:0003326;HP:0002791;HP:0003391;HP:0003581;HP:0003707;HP:0011675;HP:0001256;HP:0011463;HP:0003560;HP:0003307;HP:0003236;HP:0002650;HP:0001371;HP:0001644;HP:0002515
THRA	2	0.293238	11	HP:0000158;HP:0004482;HP:0001539;HP:0002329;HP:0000851;HP:0001510;HP:0002019;HP:0001374;HP:0000958;HP:0000684;HP:0002750
NOG	2	0.293378	62	HP:0003468;HP:0006385;HP:0009177;HP:0009381;HP:0009835;HP:0004691;HP:0003189;HP:0003083;HP:0000405;HP:0001773;HP:0005880;HP:0011304;HP:0000381;HP:0003416;HP:0010194;HP:0000219;HP:0006109;HP:0000486;HP:0010621;HP:0001798;HP:0000879;HP:0000275;HP:0009466;HP:0006147;HP:0005104;HP:0000430;HP:0009765;HP:0002949;HP:0010034;HP:0000767;HP:0009773;HP:0002515;HP:0001204;HP:0009702;HP:0005792;HP:0000322;HP:…
PAX2	2	0.298556	24	HP:0002171;HP:0001144;HP:0001249;HP:0003774;HP:0000003;HP:0000076;HP:0000568;HP:0000541;HP:0000787;HP:0012019;HP:0000608;HP:0000093;HP:0000480;HP:0001250;HP:0000085;HP:0004712;HP:0007099;HP:0000588;HP:0011509;HP:0000969;HP:0000533;HP:0000089;HP:0000518;HP:0000407
CHRNG	2	0.300808	50	HP:0000902;HP:0002643;HP:0000347;HP:0000286;HP:0000175;HP:0001060;HP:0002827;HP:0002804;HP:0003083;HP:0000316;HP:0000405;HP:0002557;HP:0009756;HP:0001884;HP:0008729;HP:0000508;HP:0001838;HP:0009761;HP:0000218;HP:0002949;HP:0000028;HP:0002089;HP:0002650;HP:0001166;HP:0001537;HP:0000776;HP:0001762;HP:0000023;HP:0009760;HP:0009759;HP:0000047;HP:0000464;HP:0001836;HP:0004322;HP:0000276;HP:0005617;HP:…
OTC	2	0.301755	17	HP:0001249;HP:0001254;HP:0003217;HP:0001263;HP:0001508;HP:0002181;HP:0003572;HP:0001250;HP:0001951;HP:0002013;HP:0001950;HP:0001259;HP:0000737;HP:0001987;HP:0002131;HP:0001297;HP:0002038
TELO2	2	0.303508	3	HP:0001511;HP:0008872;HP:0000252
KLHL40	2	0.305593	25	HP:0000271;HP:0001252;HP:0001319;HP:0002093;HP:0000153;HP:0000174;HP:0000194;HP:0000218;HP:0000347;HP:0000363;HP:0000365;HP:0000369;HP:0000370;HP:0000400;HP:0000405;HP:0000520;HP:0000598;HP:0000929;HP:0000951;HP:0001367;HP:0001373;HP:0001511;HP:0002644;HP:0002827;HP:0011844
DLL4	2	0.312509	22	HP:0000077;HP:0000508;HP:0000842;HP:0000951;HP:0000965;HP:0000965;HP:0001057;HP:0001263;HP:0001631;HP:0001671;HP:0001760;HP:0001780;HP:0001941;HP:0002151;HP:0004691;HP:0005264;HP:0007385;HP:0011276;HP:0011297;HP:0011342;HP:0011467;HP:0011844
RMND1	2	0.312894	18	HP:0001254;HP:0009830;HP:0001308;HP:0006829;HP:0002240;HP:0001284;HP:0001265;HP:0002151;HP:0003128;HP:0002490;HP:0003577;HP:0001302;HP:0001336;HP:0011968;HP:0003429;HP:0001522;HP:0002079;HP:0002120
TFAP2B	2	0.312959	15	HP:0000322;HP:0004209;HP:0000316;HP:0000337;HP:0009244;HP:0001643;HP:0000455;HP:0000574;HP:0000486;HP:0001256;HP:0000508;HP:0002553;HP:0000369;HP:0000411;HP:0000207
TET3	2	0.316037	16	HP:0000035;HP:0000153;HP:0000164;HP:0000271;HP:0000486;HP:0000046;HP:0000951;HP:0000954;HP:0001155;HP:0001328;HP:0001572;HP:0001636;HP:0002817;HP:0006482;HP:0007477;HP:0010490
TSC2	2	0.318185	27	HP:0002514;HP:0007018;HP:0009734;HP:0009720;HP:0001249;HP:0001482;HP:0000107;HP:0005584;HP:0006772;HP:0009721;HP:0010762;HP:0000821;HP:0001328;HP:0009729;HP:0001716;HP:0009592;HP:0009717;HP:0011097;HP:0009724;HP:0000717;HP:0000169;HP:0003812;HP:0009727;HP:0002888;HP:0009716;HP:0000957;HP:0000826
IARS1	2	0.319859	4	HP:0001249;HP:0001410;HP:0008947;HP:0003508
SETD1B	2	0.320056	4	HP:0000717;HP:0001249;HP:0000752;HP:0001250
NOTCH2	2	0.320221	44	HP:0000347;HP:0000286;HP:0002756;HP:0001508;HP:0000939;HP:0008421;HP:0003083;HP:0000405;HP:0000574;HP:0002688;HP:0000238;HP:0002645;HP:0002751;HP:0000218;HP:0001007;HP:0001388;HP:0000028;HP:0001537;HP:0000023;HP:0000047;HP:0000463;HP:0005463;HP:0004322;HP:0000938;HP:0000107;HP:0004586;HP:0006480;HP:0000689;HP:0001842;HP:0008462;HP:0000527;HP:0000664;HP:0000445;HP:0002857;HP:0001799;HP:0000506;HP:…
SUZ12	2	0.320705	5	HP:0000256;HP:0000311;HP:0006889;HP:0000098;HP:0001548
MTM1	2	0.321352	24	HP:0000256;HP:0002643;HP:0003517;HP:0006829;HP:0001284;HP:0004887;HP:0000276;HP:0000467;HP:0000238;HP:0009110;HP:0003324;HP:0002375;HP:0000275;HP:0001410;HP:0001561;HP:0001558;HP:0010628;HP:0000544;HP:0011308;HP:0000218;HP:0001371;HP:0000028;HP:0001166;HP:0002021
AKT1	2	0.321766	20	HP:0000256;HP:0001028;HP:0002342;HP:0001140;HP:0005465;HP:0004490;HP:0007483;HP:0003416;HP:0003745;HP:0001548;HP:0001012;HP:0100764;HP:0001528;HP:0012032;HP:0001010;HP:0004472;HP:0002751;HP:0003764;HP:0007403;HP:0002176
PBX1	2	0.32425	34	HP:0001263;HP:0000023;HP:0000036;HP:0000054;HP:0000271;HP:0000290;HP:0000364;HP:0000365;HP:0000366;HP:0000369;HP:0000370;HP:0000370;HP:0000405;HP:0000422;HP:0000464;HP:0000470;HP:0000598;HP:0000929;HP:0001608;HP:0001629;HP:0001631;HP:0001649;HP:0001671;HP:0002007;HP:0004298;HP:0004299;HP:0004755;HP:0005280;HP:0011343;HP:0011611;HP:0011675;HP:0011968;HP:0012718;HP:0012732
UNC80	2	0.325822	4	HP:0001298;HP:0001510;HP:0010864;HP:0001290
CC2D1A	2	0.327923	8	HP:0000752;HP:0000736;HP:0001263;HP:0010864;HP:0002546;HP:0006887;HP:0003621;HP:0000338
ANKH	2	0.328017	21	HP:0000256;HP:0002644;HP:0000164;HP:0004407;HP:0001507;HP:0000316;HP:0006384;HP:0000303;HP:0001742;HP:0000925;HP:0000410;HP:0001739;HP:0004975;HP:0010628;HP:0003016;HP:0002694;HP:0003040;HP:0002758;HP:0003674;HP:0005017;HP:0003581
CNTNAP2	2	0.329467	7	HP:0007064;HP:0001249;HP:0000752;HP:0001315;HP:0000735;HP:0001250;HP:0002194
SACS	2	0.330146	31	HP:0003693;HP:0003448;HP:0002168;HP:0006855;HP:0002497;HP:0002166;HP:0000639;HP:0001765;HP:0003487;HP:0001347;HP:0007772;HP:0007240;HP:0003387;HP:0002936;HP:0002493;HP:0001761;HP:0002460;HP:0006150;HP:0007001;HP:0000762;HP:0001249;HP:0000012;HP:0003438;HP:0001257;HP:0002527;HP:0003593;HP:0001310;HP:0007922;HP:0007922;HP:0007221;HP:0001260
UBTF	2	0.33132	7	HP:0001332;HP:0011463;HP:0001251;HP:0040196;HP:0002187;HP:0002120;HP:0002180
KCNC1	2	0.331623	16	HP:0001263;HP:0000951;HP:0000953;HP:0000957;HP:0001000;HP:0001249;HP:0001250;HP:0001260;HP:0001288;HP:0001337;HP:0001388;HP:0001513;HP:0007400;HP:0011343;HP:0012733;HP:0100022
EYA1	2	0.332275	45	HP:0100274;HP:0009795;HP:0000076;HP:0000175;HP:0004458;HP:0008586;HP:0003829;HP:0000376;HP:0000405;HP:0001374;HP:0000410;HP:0000564;HP:0001256;HP:0004467;HP:0000113;HP:0004712;HP:0000402;HP:0000275;HP:0000384;HP:0000691;HP:0002566;HP:0000378;HP:0009797;HP:0002060;HP:0003691;HP:0000218;HP:0004742;HP:0007678;HP:0000799;HP:0200021;HP:0000193;HP:0000005;HP:0000276;HP:0000460;HP:0009796;HP:0000472;HP:…
SIAH1	2	0.335521	11	HP:0002209;HP:0008070;HP:0001388;HP:0009553;HP:0001256;HP:0010720;HP:0003508;HP:0000290;HP:0004322;HP:0001249;HP:0000271
AASS	2	0.336855	16	HP:0001249;HP:0000736;HP:0001252;HP:0003297;HP:0000119;HP:0001250;HP:0010908;HP:0001903;HP:0003593;HP:0001256;HP:0003812;HP:0000752;HP:0001083;HP:0002161;HP:0100543;HP:0000750
PEX11B	2	0.337934	5	HP:0001249;HP:0000639;HP:0000519;HP:0004322;HP:0001263
SHOC2	2	0.338598	19	HP:0000256;HP:0001249;HP:0004322;HP:0001611;HP:0001642;HP:0000316;HP:0008064;HP:0011220;HP:0000486;HP:0000964;HP:0001629;HP:0002209;HP:0001639;HP:0000752;HP:0000470;HP:0000369;HP:0001631;HP:0000465;HP:0000358
SOX9	2	0.340924	37	HP:0000256;HP:0006628;HP:0000347;HP:0008921;HP:0000175;HP:0002786;HP:0001508;HP:0002827;HP:0008434;HP:0000316;HP:0000581;HP:0000238;HP:0000883;HP:0000274;HP:0000878;HP:0002751;HP:0006390;HP:0005035;HP:0002104;HP:0012245;HP:0002866;HP:0001762;HP:0008477;HP:0000126;HP:0002098;HP:0000348;HP:0030680;HP:0001252;HP:0000260;HP:0000365;HP:0000882;HP:0011910;HP:0003038;HP:0005280;HP:0001561;HP:0000369;HP:…
FANCA	2	0.342635	31	HP:0001249;HP:0003214;HP:0001873;HP:0004322;HP:0000081;HP:0030680;HP:0001518;HP:0000568;HP:0000978;HP:0003221;HP:0003213;HP:0000365;HP:0012210;HP:0001903;HP:0000486;HP:0000252;HP:0000085;HP:0000815;HP:0000086;HP:0001876;HP:0001875;HP:0009777;HP:0000028;HP:0009943;HP:0001017;HP:0000957;HP:0000104;HP:0001896;HP:0009778;HP:0001909;HP:0003974
TCOF1	2	0.347316	26	HP:0000347;HP:0001249;HP:0007776;HP:0009554;HP:0000175;HP:0030680;HP:0000405;HP:0000160;HP:0000154;HP:0000372;HP:0000636;HP:0000486;HP:0000272;HP:0000508;HP:0000384;HP:0000494;HP:0000453;HP:0000572;HP:0000197;HP:0000377;HP:0000028;HP:0007678;HP:0000185;HP:0007633;HP:0000652;HP:0009555
PRR12	2	0.348952	11	HP:0007018;HP:0000612;HP:0000486;HP:0001249;HP:0000252;HP:0000739;HP:0000545;HP:0001263;HP:0000589;HP:0000729;HP:0012775
AIMP1	2	0.350287	20	HP:0003269;HP:0001622;HP:0001508;HP:0005876;HP:0002804;HP:0002283;HP:0000280;HP:0001250;HP:0002313;HP:0000252;HP:0002415;HP:0001522;HP:0002353;HP:0002751;HP:0003676;HP:0002587;HP:0006918;HP:0008936;HP:0000505;HP:0007371
NFE2L2	2	0.351287	51	HP:0002100;HP:0000963;HP:0000362;HP:0001773;HP:0000545;HP:0004452;HP:0002076;HP:0001659;HP:0001744;HP:0002715;HP:0002315;HP:0000939;HP:0002240;HP:0001903;HP:0001620;HP:0011003;HP:0004349;HP:0000501;HP:0002099;HP:0002857;HP:0100326;HP:0006487;HP:0001167;HP:0001654;HP:0001760;HP:0000319;HP:0000951;HP:0002815;HP:0000518;HP:0000014;HP:0001155;HP:0002817;HP:0011297;HP:0002020;HP:0001608;HP:0000370;HP:…
KIDINS220	2	0.352926	4	HP:0001258;HP:0001513;HP:0000639;HP:0001249
COL4A1	2	0.353644	14	HP:0000238;HP:0001249;HP:0002301;HP:0000577;HP:0002273;HP:0002352;HP:0001123;HP:0002451;HP:0002140;HP:0003487;HP:0002132;HP:0003828;HP:0001257;HP:0001250
NFIB	2	0.354022	3	HP:0000256;HP:0001256;HP:0000729
SCYL1	2	0.35491	27	HP:0000824;HP:0000864;HP:0001155;HP:0001167;HP:0001249;HP:0001251;HP:0001270;HP:0001288;HP:0001337;HP:0001396;HP:0001409;HP:0001744;HP:0002194;HP:0002644;HP:0002650;HP:0002715;HP:0002817;HP:0002823;HP:0003468;HP:0004322;HP:0005930;HP:0010583;HP:0011001;HP:0011297;HP:0011844;HP:0012503;HP:0100022
GALC	2	0.354968	24	HP:0001954;HP:0000762;HP:0002333;HP:0001508;HP:0001252;HP:0007928;HP:0011096;HP:0002376;HP:0000639;HP:0007141;HP:0000365;HP:0007305;HP:0001250;HP:0001276;HP:0002180;HP:0000648;HP:0000238;HP:0000618;HP:0002013;HP:0002506;HP:0002353;HP:0006801;HP:0002922;HP:0001973
ASXL2	2	0.356759	3	HP:0000256;HP:0000508;HP:0001263
CDK5RAP2	2	0.357282	17	HP:0000252;HP:0000364;HP:0000365;HP:0000407;HP:0000598;HP:0000929;HP:0011389;HP:0000153;HP:0000164;HP:0000271;HP:0001263;HP:0001367;HP:0002815;HP:0003045;HP:0004322;HP:0008551;HP:0011451
RELN	2	0.357528	15	HP:0001302;HP:0100876;HP:0001339;HP:0000331;HP:0000639;HP:0000411;HP:0001317;HP:0000306;HP:0001511;HP:0000486;HP:0000496;HP:0001252;HP:0000598;HP:0001263;HP:0000271
C12orf57	2	0.358354	27	HP:0000612;HP:0000347;HP:0001763;HP:0001274;HP:0001263;HP:0002827;HP:0000316;HP:0000276;HP:0002119;HP:0000685;HP:0001659;HP:0002007;HP:0000678;HP:0003593;HP:0001256;HP:0000545;HP:0000394;HP:0000494;HP:0004942;HP:0001083;HP:0002553;HP:0000369;HP:0000343;HP:0000444;HP:0000567;HP:0001762;HP:0001885
CYP2U1	2	0.358972	17	HP:0001257;HP:0001276;HP:0000271;HP:0002061;HP:0007256;HP:0000153;HP:0000364;HP:0000365;HP:0000598;HP:0001260;HP:0001263;HP:0001264;HP:0001324;HP:0002307;HP:0003781;HP:0006986;HP:0010628
PYCR1	2	0.361372	25	HP:0000938;HP:0001274;HP:0001263;HP:0001582;HP:0001508;HP:0000418;HP:0000316;HP:0000239;HP:0011220;HP:0000325;HP:0001374;HP:0002020;HP:0002007;HP:0001511;HP:0001382;HP:0000238;HP:0000592;HP:0000272;HP:0000252;HP:0006487;HP:0000494;HP:0000490;HP:0000411;HP:0002650;HP:0000601
ATAD3A	2	0.361736	7	HP:0000648;HP:0001252;HP:0003477;HP:0001263;HP:0001252;HP:0001263;HP:0001250
PIGA	2	0.361807	31	HP:0000256;HP:0000347;HP:0000076;HP:0000396;HP:0001331;HP:0001792;HP:0000239;HP:0007361;HP:0001347;HP:0001520;HP:0000272;HP:0001522;HP:0001631;HP:0000218;HP:0001371;HP:0000207;HP:0000463;HP:0003155;HP:0000081;HP:0003517;HP:0001252;HP:0000269;HP:0000160;HP:0000582;HP:0001321;HP:0005280;HP:0002123;HP:0000470;HP:0002714;HP:0001341;HP:0002079
NRAS	2	0.363302	15	HP:0000256;HP:0001256;HP:0000545;HP:0001639;HP:0004322;HP:0000962;HP:0000369;HP:0001290;HP:0000465;HP:0001555;HP:0001642;HP:0000316;HP:0000028;HP:0000750;HP:0002212
IDUA	2	0.363592	26	HP:0000943;HP:0001249;HP:0011400;HP:0002205;HP:0004322;HP:0001263;HP:0001387;HP:0001433;HP:0003311;HP:0004586;HP:0003320;HP:0004490;HP:0005019;HP:0007957;HP:0000894;HP:0000280;HP:0002680;HP:0001659;HP:0001653;HP:0005280;HP:0000470;HP:0003541;HP:0100790;HP:0001706;HP:0002869;HP:0002808
DVL3	2	0.36368	45	HP:0000598;HP:0000153;HP:0000174;HP:0000218;HP:0000239;HP:0000256;HP:0000290;HP:0000316;HP:0000358;HP:0000369;HP:0000422;HP:0000429;HP:0000463;HP:0000492;HP:0000520;HP:0000637;HP:0000765;HP:0000769;HP:0000772;HP:0000929;HP:0000951;HP:0000960;HP:0001155;HP:0001167;HP:0001263;HP:0001539;HP:0001646;HP:0001654;HP:0001667;HP:0001712;HP:0002007;HP:0002817;HP:0004209;HP:0004298;HP:0004299;HP:0005280;HP:…
SIX3	2	0.364076	26	HP:0001249;HP:0000193;HP:0000835;HP:0001274;HP:0001263;HP:0006315;HP:0001252;HP:0000568;HP:0003829;HP:0009914;HP:0000005;HP:0002019;HP:0003745;HP:0001250;HP:0008501;HP:0000272;HP:0000252;HP:0001321;HP:0000873;HP:0010626;HP:0001360;HP:0000176;HP:0002650;HP:0005273;HP:0000601;HP:0003828
NBAS	2	0.365776	30	HP:0000479;HP:0000556;HP:0000929;HP:0001871;HP:0001943;HP:0002715;HP:0004313;HP:0004349;HP:0010701;HP:0000239;HP:0000252;HP:0000496;HP:0000504;HP:0000639;HP:0000938;HP:0000939;HP:0000951;HP:0001263;HP:0001388;HP:0001513;HP:0001881;HP:0002659;HP:0002720;HP:0002757;HP:0004322;HP:0004332;HP:0005328;HP:0011328;HP:0011342;HP:0011451
POC1A	2	0.368112	33	HP:0000256;HP:0008839;HP:0000060;HP:0000307;HP:0001792;HP:0000316;HP:0011220;HP:0000448;HP:0000252;HP:0001620;HP:0010579;HP:0000819;HP:0000855;HP:0002515;HP:0001263;HP:0008070;HP:0000164;HP:0001518;HP:0010049;HP:0002376;HP:0200055;HP:0000303;HP:0000276;HP:0003187;HP:0000325;HP:0009882;HP:0010743;HP:0000798;HP:0008551;HP:0000490;HP:0003498;HP:0004590;HP:0100864
AKT3	2	0.368743	24	HP:0010775;HP:0000637;HP:0001355;HP:0003202;HP:0001263;HP:0002187;HP:0002943;HP:0006380;HP:0001250;HP:0000238;HP:0002007;HP:0000618;HP:0002126;HP:0001302;HP:0001629;HP:0001653;HP:0000508;HP:0007074;HP:0001631;HP:0008936;HP:0100259;HP:0002079;HP:0001090;HP:0002808
PRKD1	2	0.36992	34	HP:0000153;HP:0000164;HP:0000252;HP:0000271;HP:0000364;HP:0000365;HP:0000370;HP:0000370;HP:0000405;HP:0000496;HP:0000598;HP:0000639;HP:0000736;HP:0000929;HP:0000951;HP:0000958;HP:0001155;HP:0001167;HP:0001317;HP:0001328;HP:0001642;HP:0001671;HP:0002209;HP:0002308;HP:0002817;HP:0006009;HP:0006323;HP:0006695;HP:0007018;HP:0008070;HP:0011297;HP:0011304;HP:0011844;HP:0011927
SF3B4	2	0.37359	50	HP:0001636;HP:0000347;HP:0000175;HP:0002827;HP:0001822;HP:0000426;HP:0002974;HP:0000405;HP:0001831;HP:0001543;HP:0000413;HP:0001849;HP:0000238;HP:0000252;HP:0000272;HP:0006657;HP:0000384;HP:0009466;HP:0002410;HP:0000220;HP:0002650;HP:0005349;HP:0000358;HP:0000652;HP:0001762;HP:0002984;HP:0001622;HP:0007776;HP:0004322;HP:0001845;HP:0003319;HP:0008749;HP:0000211;HP:0000154;HP:0002251;HP:0001377;HP:…
SYN1	2	0.375017	29	HP:0001263;HP:0000316;HP:0000464;HP:0000470;HP:0000486;HP:0000496;HP:0000722;HP:0000769;HP:0000929;HP:0001155;HP:0001167;HP:0001250;HP:0001252;HP:0001357;HP:0001871;HP:0002019;HP:0002162;HP:0002282;HP:0002557;HP:0002817;HP:0004404;HP:0007359;HP:0009553;HP:0009803;HP:0010720;HP:0011297;HP:0011343;HP:0011844;HP:0011927
PRKAR1A	2	0.375298	39	HP:0010230;HP:0000286;HP:0009803;HP:0004490;HP:0003083;HP:0001169;HP:0000316;HP:0001530;HP:0000248;HP:0003416;HP:0000238;HP:0000486;HP:0000135;HP:0004279;HP:0000668;HP:0003165;HP:0000028;HP:0001847;HP:0002650;HP:0000684;HP:0000463;HP:0001249;HP:0005756;HP:0000689;HP:0010049;HP:0000635;HP:0005616;HP:0000303;HP:0010743;HP:0000365;HP:0000455;HP:0000648;HP:0000327;HP:0008450;HP:0005280;HP:0008479;HP:…
MCOLN1	2	0.377145	22	HP:0001438;HP:0011020;HP:0000613;HP:0001249;HP:0000546;HP:0001252;HP:0003487;HP:0001347;HP:0007266;HP:0000648;HP:0000486;HP:0003593;HP:0000252;HP:0000654;HP:0001344;HP:0007281;HP:0002510;HP:0006989;HP:0001332;HP:0007759;HP:0004345;HP:0001272
NEB	2	0.377585	35	HP:0003445;HP:0001533;HP:0003722;HP:0000175;HP:0001547;HP:0001284;HP:0002804;HP:0001319;HP:0000478;HP:0003810;HP:0001283;HP:0003324;HP:0008180;HP:0003690;HP:0001270;HP:0011968;HP:0002747;HP:0000218;HP:0001371;HP:0002650;HP:0003803;HP:0002359;HP:0002515;HP:0003306;HP:0001265;HP:0002015;HP:0003593;HP:0003701;HP:0002058;HP:0000369;HP:0001561;HP:0001558;HP:0003798;HP:0003307;HP:0003458
LRP5	2	0.383483	51	HP:0004563;HP:0000925;HP:0002644;HP:0001939;HP:0002315;HP:0000405;HP:0005789;HP:0000925;HP:0002684;HP:0100789;HP:0002644;HP:0000689;HP:0001507;HP:0008114;HP:0000935;HP:0006174;HP:0100923;HP:0004425;HP:0000407;HP:0100861;HP:0001147;HP:0000618;HP:0003593;HP:0007811;HP:0000938;HP:0001493;HP:0001489;HP:0000523;HP:0007917;HP:0007902;HP:0007685;HP:0001089;HP:0004322;HP:0002756;HP:0000939;HP:0001252;HP:…
FGD1	2	0.383679	42	HP:0003196;HP:0001544;HP:0001187;HP:0000175;HP:0003311;HP:0001508;HP:0000316;HP:0003318;HP:0001169;HP:0001773;HP:0000486;HP:0004279;HP:0000508;HP:0009466;HP:0000289;HP:0000668;HP:0001156;HP:0000028;HP:0000767;HP:0002650;HP:0011229;HP:0007018;HP:0000023;HP:0000463;HP:0001249;HP:0000823;HP:0000678;HP:0003502;HP:0000540;HP:0002055;HP:0000431;HP:0000204;HP:0000327;HP:0000049;HP:0000494;HP:0009748;HP:…
RAB11B	2	0.384107	6	HP:0001344;HP:0001249;HP:0006817;HP:0007371;HP:0001257;HP:0001250
U2AF2	2	0.384616	14	HP:0001263;HP:0000153;HP:0000174;HP:0000175;HP:0000252;HP:0000271;HP:0000496;HP:0000504;HP:0000639;HP:0000929;HP:0001250;HP:0002020;HP:0002500;HP:0010881
RTTN	2	0.38589	13	HP:0003502;HP:0002465;HP:0001302;HP:0000252;HP:0002126;HP:0002342;HP:0007370;HP:0002353;HP:0001260;HP:0001273;HP:0003510;HP:0001257;HP:0001250
ASPM	2	0.386131	15	HP:0007018;HP:0001249;HP:0004322;HP:0001274;HP:0002472;HP:0002539;HP:0002119;HP:0000365;HP:0001250;HP:0003577;HP:0009879;HP:0000252;HP:0001270;HP:0000340;HP:0000750
NTRK2	2	0.386431	2	HP:0001249;HP:0001250
DHDDS	2	0.386431	2	HP:0001249;HP:0001250
WDR37	2	0.393707	32	HP:0000271;HP:0000951;HP:0001155;HP:0002817;HP:0000153;HP:0000290;HP:0000316;HP:0000366;HP:0000422;HP:0000733;HP:0000929;HP:0000954;HP:0001167;HP:0001212;HP:0001263;HP:0001276;HP:0001288;HP:0001371;HP:0002019;HP:0002282;HP:0002360;HP:0002714;HP:0005280;HP:0005469;HP:0005487;HP:0007477;HP:0010490;HP:0011297;HP:0011329;HP:0011344;HP:0011844;HP:0100022
UBE3B	2	0.394357	30	HP:0000463;HP:0000347;HP:0004322;HP:0001508;HP:0001601;HP:0008070;HP:0010864;HP:0002719;HP:0000316;HP:0002019;HP:0002119;HP:0000581;HP:0001374;HP:0000483;HP:0000964;HP:0000252;HP:0001344;HP:0000545;HP:0000506;HP:0000508;HP:0001270;HP:0000963;HP:0001680;HP:0002566;HP:0005280;HP:0011968;HP:0000369;HP:0000059;HP:0000377;HP:0002079
EXT1	2	0.39937	39	HP:0010230;HP:0003105;HP:0000918;HP:0000076;HP:0001808;HP:0001760;HP:0007595;HP:0001530;HP:0002318;HP:0000252;HP:0002812;HP:0003691;HP:0005039;HP:0002650;HP:0000400;HP:0005743;HP:0003406;HP:0000414;HP:0000896;HP:0001249;HP:0004322;HP:0006765;HP:0000577;HP:0001252;HP:0010049;HP:0000365;HP:0003621;HP:0002857;HP:0001382;HP:0002209;HP:0000431;HP:0002788;HP:0002002;HP:0003068;HP:0003276;HP:0000490;HP:…
GNB2	2	0.401339	49	HP:0000271;HP:0000951;HP:0001250;HP:0001263;HP:0002019;HP:0000153;HP:0000364;HP:0000365;HP:0000370;HP:0000405;HP:0000486;HP:0000492;HP:0000496;HP:0000499;HP:0000535;HP:0000598;HP:0000653;HP:0000718;HP:0000769;HP:0001155;HP:0001167;HP:0001182;HP:0001269;HP:0001270;HP:0001324;HP:0001597;HP:0001631;HP:0001642;HP:0001760;HP:0001762;HP:0001883;HP:0002020;HP:0002099;HP:0002194;HP:0002209;HP:0002500;HP:…
ZMYM2	2	0.401953	23	HP:0000411;HP:0000598;HP:0001250;HP:0001263;HP:0000035;HP:0000098;HP:0000256;HP:0000271;HP:0000306;HP:0000307;HP:0000718;HP:0000765;HP:0000929;HP:0001249;HP:0001646;HP:0001654;HP:0002019;HP:0002342;HP:0002360;HP:0008689;HP:0010529;HP:0011343;HP:0100022
ATP6V0A1	2	0.407846	25	HP:0001250;HP:0000252;HP:0000929;HP:0001263;HP:0011344;HP:0000153;HP:0000159;HP:0000178;HP:0000179;HP:0000271;HP:0000303;HP:0000306;HP:0000366;HP:0000488;HP:0000490;HP:0001155;HP:0001249;HP:0001288;HP:0002059;HP:0002187;HP:0002307;HP:0003781;HP:0004279;HP:0011844;HP:0100022
CAMK2A	2	0.409284	6	HP:0000252;HP:0001249;HP:0002650;HP:0001548;HP:0000750;HP:0001250
NDUFV1	2	0.409959	39	HP:0001254;HP:0003202;HP:0001324;HP:0001508;HP:0006965;HP:0000639;HP:0001399;HP:0003487;HP:0001347;HP:0003128;HP:0000486;HP:0000618;HP:0003546;HP:0002415;HP:0000508;HP:0003812;HP:0001423;HP:0001272;HP:0008872;HP:0000543;HP:0001251;HP:0001263;HP:0002093;HP:0001252;HP:0001265;HP:0002376;HP:0001943;HP:0002181;HP:0002490;HP:0008316;HP:0001250;HP:0001257;HP:0001427;HP:0002013;HP:0001639;HP:0001259;HP:…
FH	2	0.410328	29	HP:0002133;HP:0000463;HP:0003758;HP:0001274;HP:0002167;HP:0003355;HP:0001263;HP:0001396;HP:0002187;HP:0004482;HP:0001508;HP:0001252;HP:0002059;HP:0001942;HP:0000316;HP:0001399;HP:0000980;HP:0003128;HP:0002007;HP:0000648;HP:0000252;HP:0002126;HP:0005280;HP:0002190;HP:0007620;HP:0000218;HP:0000505;HP:0001901;HP:0100954
BBS10	2	0.411278	58	HP:0000256;HP:0000141;HP:0003774;HP:0001829;HP:0009806;HP:0002167;HP:0001162;HP:0000639;HP:0000501;HP:0001328;HP:0001773;HP:0000483;HP:0000486;HP:0000548;HP:0000135;HP:0000545;HP:0000026;HP:0009466;HP:0000077;HP:0000668;HP:0001395;HP:0004409;HP:0000218;HP:0000819;HP:0001007;HP:0001080;HP:0001156;HP:0000518;HP:0000054;HP:0000556;HP:0000137;HP:0001249;HP:0000003;HP:0001251;HP:0001263;HP:0007401;HP:…
TFAP2A	2	0.411382	71	HP:0000347;HP:0000579;HP:0000175;HP:0000396;HP:0008897;HP:0009794;HP:0008559;HP:0000568;HP:0000316;HP:0000405;HP:0005217;HP:0001511;HP:0004467;HP:0000486;HP:0000272;HP:0002216;HP:0005473;HP:0002335;HP:0004785;HP:0000518;HP:0009778;HP:0010566;HP:0000047;HP:0000268;HP:0000368;HP:0000107;HP:0000987;HP:0000164;HP:0001804;HP:0002987;HP:0000480;HP:0001250;HP:0009623;HP:0005280;HP:0000470;HP:0003307;HP:…
FGFR1	2	0.413537	84	HP:0003196;HP:0001508;HP:0009803;HP:0001169;HP:0000316;HP:0001773;HP:0002676;HP:0000706;HP:0000272;HP:0001739;HP:0004279;HP:0008905;HP:0000218;HP:0009826;HP:0000028;HP:0005864;HP:0000023;HP:0000047;HP:0000463;HP:0001363;HP:0002098;HP:0002659;HP:0010049;HP:0000926;HP:0001230;HP:0000303;HP:0001742;HP:0001800;HP:0010743;HP:0000882;HP:0002007;HP:0000041;HP:0006009;HP:0006487;HP:0000494;HP:0005280;HP:…
HRAS	2	0.41437	140	HP:0000256;HP:0000347;HP:0000286;HP:0005989;HP:0001808;HP:0012081;HP:0000956;HP:0000316;HP:0002119;HP:0000158;HP:0000486;HP:0007099;HP:0001598;HP:0001631;HP:0001762;HP:0000358;HP:0001622;HP:0000293;HP:0004322;HP:0009588;HP:0008070;HP:0006191;HP:0001642;HP:0001943;HP:0000260;HP:0003745;HP:0002862;HP:0000083;HP:0001548;HP:0011675;HP:0005280;HP:0000369;HP:0000470;HP:0002859;HP:0000768;HP:0002996;HP:…
PAK1	2	0.414865	13	HP:0000256;HP:0000929;HP:0001250;HP:0001263;HP:0000271;HP:0000951;HP:0001000;HP:0001249;HP:0001252;HP:0001344;HP:0002500;HP:0002650;HP:0011344
AMER1	2	0.416381	64	HP:0000256;HP:0000347;HP:0000286;HP:0000175;HP:0000396;HP:0000405;HP:0000316;HP:0000239;HP:0006784;HP:0001631;HP:0000767;HP:0002104;HP:0001166;HP:0001762;HP:0000358;HP:0004322;HP:0000003;HP:0000193;HP:0000201;HP:0001252;HP:0000885;HP:0001562;HP:0002990;HP:0001250;HP:0005830;HP:0002007;HP:0000431;HP:0003038;HP:0002025;HP:0010628;HP:0000369;HP:0006587;HP:0000750;HP:0001611;HP:0001508;HP:0001338;HP:…
BBS7	2	0.417289	47	HP:0000256;HP:0001829;HP:0009806;HP:0002167;HP:0001162;HP:0000639;HP:0000501;HP:0001328;HP:0001773;HP:0000483;HP:0000486;HP:0000135;HP:0000545;HP:0009466;HP:0000077;HP:0000668;HP:0001395;HP:0000218;HP:0000819;HP:0001007;HP:0001080;HP:0001156;HP:0000518;HP:0000054;HP:0100851;HP:0000556;HP:0000137;HP:0001249;HP:0001251;HP:0001263;HP:0002370;HP:0010442;HP:0001513;HP:0000365;HP:0002099;HP:0002141;HP:…
BRF1	2	0.42484	37	HP:0000252;HP:0000271;HP:0000929;HP:0001250;HP:0001257;HP:0001264;HP:0001276;HP:0001371;HP:0001321;HP:0000153;HP:0000164;HP:0000286;HP:0000363;HP:0000486;HP:0000492;HP:0000496;HP:0000598;HP:0000824;HP:0001252;HP:0001263;HP:0001320;HP:0001572;HP:0001600;HP:0001601;HP:0002069;HP:0002334;HP:0002362;HP:0002384;HP:0002500;HP:0002518;HP:0003508;HP:0003510;HP:0004322;HP:0006482;HP:0007359;HP:0009909;HP:…
RECQL4	2	0.433456	98	HP:0000347;HP:0000286;HP:0000175;HP:0004442;HP:0000482;HP:0000426;HP:0000568;HP:0000316;HP:0000405;HP:0001773;HP:0001070;HP:0000486;HP:0002216;HP:0000691;HP:0002669;HP:0000430;HP:0002751;HP:0000244;HP:0011069;HP:0001597;HP:0005198;HP:0004425;HP:0009778;HP:0000417;HP:0001762;HP:0002984;HP:0000368;HP:0003022;HP:0009702;HP:0000193;HP:0004322;HP:0001274;HP:0030680;HP:0008070;HP:0005201;HP:0000452;HP:…
SMARCC2	2	0.435279	47	HP:0000271;HP:0000929;HP:0001249;HP:0000153;HP:0000951;HP:0001155;HP:0001252;HP:0001263;HP:0002817;HP:0000159;HP:0000177;HP:0000248;HP:0000252;HP:0000278;HP:0000290;HP:0000309;HP:0000316;HP:0000337;HP:0000384;HP:0000486;HP:0000492;HP:0000496;HP:0000499;HP:0000520;HP:0000527;HP:0000534;HP:0000664;HP:0000998;HP:0001167;HP:0001212;HP:0001250;HP:0001256;HP:0001270;HP:0001511;HP:0001537;HP:0002213;HP:…
PHGDH	2	0.437688	58	HP:0000347;HP:0006101;HP:0000175;HP:0000568;HP:0000639;HP:0000316;HP:0001181;HP:0001196;HP:0007266;HP:0001511;HP:0001889;HP:0000252;HP:0009466;HP:0002510;HP:0001838;HP:0011224;HP:0007525;HP:0001305;HP:0000340;HP:0002521;HP:0000518;HP:0000028;HP:0002089;HP:0011451;HP:0000400;HP:0000179;HP:0001249;HP:0001873;HP:0003758;HP:0001848;HP:0001274;HP:0000520;HP:0001643;HP:0007430;HP:0001669;HP:0001250;HP:…
SMARCE1	2	0.446927	70	HP:0001636;HP:0001028;HP:0004227;HP:0000175;HP:0008897;HP:0009747;HP:0002750;HP:0001511;HP:0000486;HP:0000879;HP:0000453;HP:0001631;HP:0000965;HP:0001305;HP:0006863;HP:0001388;HP:0000023;HP:0000047;HP:0008872;HP:0004322;HP:0001252;HP:0008398;HP:0000365;HP:0000154;HP:0001250;HP:0002576;HP:0005280;HP:0002079;HP:0000729;HP:0006498;HP:0000954;HP:0000960;HP:0002205;HP:0002219;HP:0002673;HP:0001338;HP:…
POLR2A	2	0.450945	59	HP:0000153;HP:0000174;HP:0000271;HP:0000929;HP:0001155;HP:0001167;HP:0001263;HP:0001367;HP:0001371;HP:0001760;HP:0001780;HP:0002817;HP:0002817;HP:0009473;HP:0011297;HP:0011844;HP:0012385;HP:0100807;HP:0000014;HP:0000159;HP:0000160;HP:0000175;HP:0000177;HP:0000218;HP:0000252;HP:0000290;HP:0000343;HP:0000347;HP:0000364;HP:0000365;HP:0000366;HP:0000407;HP:0000429;HP:0000463;HP:0000504;HP:0000505;HP:…
ERCC5	1	0.0656392	1	HP:0003079
CACNA1D	1	0.075779	1	HP:0001662
ELN	1	0.0926168	3	HP:0004950;HP:0004381;HP:0004415
KCNQ1	1	0.0959909	5	HP:0001645;HP:0001664;HP:0001279;HP:0001657;HP:0008527
STAR	1	0.0965445	3	HP:0000047;HP:0000127;HP:0000840
DNAAF6	1	0.10065	2	HP:0012206;HP:0002090
DNAH5	1	0.103433	2	HP:0001696;HP:0002205
HNF4A	1	0.105405	1	HP:0004904
CACNA1C	1	0.109823	3	HP:0001159;HP:0001657;HP:0001699
TSHR	1	0.114618	6	HP:0003593;HP:0005990;HP:0000821;HP:0002925;HP:0000836;HP:0012188
ATP6V1A	1	0.12254	2	HP:0001671;HP:0000973
BHLHA9	1	0.123718	2	HP:0001171;HP:0001839
WT1	1	0.128745	17	HP:0003774;HP:0000112;HP:0001967;HP:0000037;HP:0000149;HP:0000061;HP:0000100;HP:0000822;HP:0001428;HP:0000786;HP:0000033;HP:0003248;HP:0000133;HP:0010459;HP:0002667;HP:0000097;HP:0000776
CYP1B1	1	0.130733	5	HP:0000557;HP:0007906;HP:0000005;HP:0008041;HP:0008007
GLMN	1	0.135646	2	HP:0000951;HP:0001939
COL9A1	1	0.135673	7	HP:0005106;HP:0002815;HP:0002758;HP:0002829;HP:0002654;HP:0003365;HP:0000005
CFAP410	1	0.136122	4	HP:0000556;HP:0045027;HP:0000548;HP:0001530
CRYBA1	1	0.141	2	HP:0000519;HP:0008031
NYX	1	0.146317	3	HP:0007642;HP:0012047;HP:0011003
PYGL	1	0.147466	4	HP:0002240;HP:0001943;HP:0006568;HP:0008897
CPAMD8	1	0.149925	10	HP:0025358;HP:0007676;HP:0000615;HP:0011483;HP:0012376;HP:0012805;HP:0001083;HP:0100693;HP:0007700;HP:0000518
NPHS1	1	0.153628	19	HP:0002643;HP:0008677;HP:0003270;HP:0001518;HP:0002719;HP:0001967;HP:0000821;HP:0000093;HP:0000083;HP:0002020;HP:0003577;HP:0003678;HP:0003077;HP:0000969;HP:0003075;HP:0003073;HP:0000092;HP:0001510;HP:0002021
PITX3	1	0.154262	3	HP:0007700;HP:0007759;HP:0001115
CHM	1	0.157675	13	HP:0000556;HP:0000529;HP:0200065;HP:0000662;HP:0000546;HP:0000512;HP:0001423;HP:0001000;HP:0001139;HP:0000532;HP:0001133;HP:0200065;HP:0007994
USB1	1	0.15859	5	HP:0001875;HP:0000972;HP:0004322;HP:0001805;HP:0001029
TYRP1	1	0.159056	8	HP:0000486;HP:0007443;HP:0007894;HP:0001010;HP:0012805;HP:0000639;HP:0002297;HP:0007750
MTO1	1	0.161769	9	HP:0000648;HP:0003577;HP:0011675;HP:0001639;HP:0001518;HP:0001942;HP:0001943;HP:0003128;HP:0002151
AIPL1	1	0.163699	9	HP:0000556;HP:0000563;HP:0000662;HP:0000543;HP:0007663;HP:0007401;HP:0012043;HP:0007843;HP:0007688
SYNE1	1	0.170961	7	HP:0011463;HP:0003701;HP:0003812;HP:0007126;HP:0005144;HP:0003236;HP:0000467
PGM1	1	0.175919	11	HP:0000347;HP:0001649;HP:0003642;HP:0000175;HP:0000201;HP:0002094;HP:0002910;HP:0003236;HP:0001644;HP:0001976;HP:0005305
GLDN	1	0.17829	1	HP:0002804
MSX1	1	0.180744	12	HP:0000204;HP:0000175;HP:0008070;HP:0001803;HP:0001598;HP:0001574;HP:0001807;HP:0001792;HP:0006349;HP:0006347;HP:0000152;HP:0002213
GRIN2D	1	0.183972	1	HP:0200134
CUX2	1	0.183972	1	HP:0200134
IFT80	1	0.188113	8	HP:0008905;HP:0003027;HP:0000774;HP:0010049;HP:0001162;HP:0001156;HP:0001169;HP:0001773
DSPP	1	0.190183	5	HP:0000703;HP:0000360;HP:0005101;HP:0008619;HP:0000703
ROBO3	1	0.19171	2	HP:0007650;HP:0002944
CDH1	1	0.194747	4	HP:0100336;HP:0000696;HP:0000316;HP:0009755
LIG4	1	0.196758	11	HP:0000155;HP:0003139;HP:0000388;HP:0002788;HP:0001508;HP:0002732;HP:0004430;HP:0005359;HP:0002014;HP:0003249;HP:0002090
CTNND2	1	0.196918	1	HP:0000717
FREM1	1	0.203262	9	HP:0000579;HP:0000528;HP:0002025;HP:0001539;HP:0000568;HP:0001595;HP:0000316;HP:0001545;HP:0000625
CRX	1	0.203853	15	HP:0000556;HP:0000613;HP:0000550;HP:0007663;HP:0012043;HP:0001133;HP:0007994;HP:0000618;HP:0000563;HP:0001141;HP:0000662;HP:0000548;HP:0000551;HP:0000533;HP:0000518
ALDH1A3	1	0.205151	5	HP:0000568;HP:0000609;HP:0000541;HP:0000589;HP:0000528
TANGO2	1	0.206624	4	HP:0008942;HP:0011675;HP:0001943;HP:0001298
PMPCB	1	0.209221	3	HP:0001321;HP:0003128;HP:0002180
MAFB	1	0.211394	17	HP:0000347;HP:0000938;HP:0001225;HP:0001473;HP:0000112;HP:0001504;HP:0000520;HP:0000093;HP:0001495;HP:0000083;HP:0001785;HP:0000822;HP:0006234;HP:0002829;HP:0000327;HP:0001193;HP:0001761
SPECC1L	1	0.211859	5	HP:0002006;HP:0006191;HP:0000589;HP:0000204;HP:0000175
BMP2	1	0.21531	5	HP:0000201;HP:0000175;HP:0005832;HP:0003508;HP:0000878
SLC4A1	1	0.218109	13	HP:0008153;HP:0002749;HP:0002756;HP:0002901;HP:0008897;HP:0000121;HP:0003768;HP:0001947;HP:0001942;HP:0002748;HP:0000121;HP:0001508;HP:0008341
ECEL1	1	0.219228	9	HP:0000414;HP:0000463;HP:0000347;HP:0001848;HP:0002553;HP:0000311;HP:0002987;HP:0001181;HP:0001762
TYR	1	0.219623	15	HP:0000613;HP:0007894;HP:0012805;HP:0001022;HP:0000635;HP:0000639;HP:0000483;HP:0007750;HP:0003577;HP:0000486;HP:0000545;HP:0001010;HP:0011364;HP:0000505;HP:0001107
EXT2	1	0.219833	13	HP:0002318;HP:0003105;HP:0000896;HP:0000918;HP:0002812;HP:0004322;HP:0006765;HP:0003068;HP:0003276;HP:0010049;HP:0003621;HP:0002857;HP:0003406
CCDC103	1	0.224212	8	HP:0003577;HP:0002381;HP:0011109;HP:0012265;HP:0002205;HP:0002110;HP:0001696;HP:0005938
EXOSC9	1	0.230539	2	HP:0001321;HP:0007002
JAK3	1	0.232306	9	HP:0005214;HP:0003139;HP:0002788;HP:0001508;HP:0002965;HP:0002733;HP:0001287;HP:0002014;HP:0002090
SCN4A	1	0.233443	19	HP:0003752;HP:0003198;HP:0003812;HP:0002900;HP:0003593;HP:0003752;HP:0002486;HP:0007215;HP:0011809;HP:0003593;HP:0003552;HP:0003812;HP:0001324;HP:0011968;HP:0003712;HP:0005348;HP:0001319;HP:0010548;HP:0003326
RPL11	1	0.238148	6	HP:0001511;HP:0000347;HP:0001972;HP:0000175;HP:0001172;HP:0001508
GDF5	1	0.246035	114	HP:0011927;HP:0003097;HP:0002827;HP:0010760;HP:0001792;HP:0009803;HP:0001162;HP:0001773;HP:0002999;HP:0008890;HP:0008905;HP:0001522;HP:0002986;HP:0003086;HP:0001156;HP:0006228;HP:0001371;HP:0003042;HP:0009778;HP:0005914;HP:0005096;HP:0002984;HP:0006011;HP:0005792;HP:0003022;HP:0005736;HP:0010624;HP:0004097;HP:0006014;HP:0010049;HP:0010743;HP:0006110;HP:0002990;HP:0006092;HP:0008119;HP:0001964;HP:…
HPGD	1	0.247696	23	HP:0000975;HP:0000972;HP:0001369;HP:0000938;HP:0001519;HP:0001582;HP:0000939;HP:0000280;HP:0000239;HP:0001643;HP:0001051;HP:0003577;HP:0001217;HP:0002829;HP:0000508;HP:0002645;HP:0009771;HP:0000890;HP:0000218;HP:0000767;HP:0001376;HP:0002684;HP:0000976
SCARF2	1	0.249323	35	HP:0000175;HP:0010307;HP:0001601;HP:0001822;HP:0003083;HP:0000232;HP:0000581;HP:0000534;HP:0000883;HP:0000272;HP:0005033;HP:0000430;HP:0006633;HP:0000218;HP:0000767;HP:0010493;HP:0001847;HP:0001166;HP:0001762;HP:0001836;HP:0006236;HP:0001195;HP:0002987;HP:0006380;HP:0000678;HP:0000460;HP:0001786;HP:0002980;HP:0003031;HP:0003100;HP:0000327;HP:0009473;HP:0005280;HP:0000411;HP:0000895
MTRR	1	0.252629	7	HP:0001889;HP:0001254;HP:0002156;HP:0003223;HP:0001252;HP:0003524;HP:0006887
CTSK	1	0.25296	23	HP:0000347;HP:0004322;HP:0000670;HP:0002644;HP:0003304;HP:0001807;HP:0000269;HP:0000448;HP:0002688;HP:0006335;HP:0003302;HP:0000189;HP:0000680;HP:0000765;HP:0002007;HP:0004474;HP:0011001;HP:0002645;HP:0009839;HP:0000668;HP:0001156;HP:0000696;HP:0002650
IVD	1	0.258582	14	HP:0001254;HP:0001873;HP:0002013;HP:0001263;HP:0001876;HP:0005528;HP:0001882;HP:0001259;HP:0001942;HP:0003108;HP:0011695;HP:0001944;HP:0001993;HP:0001250
STN1	1	0.258738	9	HP:0002040;HP:0001511;HP:0008046;HP:0002239;HP:0001873;HP:0001876;HP:0008897;HP:0005671;HP:0001332
GLUD1	1	0.263229	7	HP:0007185;HP:0001249;HP:0003674;HP:0001325;HP:0008162;HP:0000825;HP:0002173
SLC52A2	1	0.264901	8	HP:0000648;HP:0001251;HP:0002093;HP:0003484;HP:0001283;HP:0010871;HP:0000407;HP:0000467
FBP1	1	0.266425	14	HP:0001254;HP:0001649;HP:0001945;HP:0001946;HP:0001252;HP:0001942;HP:0002240;HP:0001259;HP:0000737;HP:0002094;HP:0002883;HP:0001943;HP:0002104;HP:0001250
COL9A2	1	0.268074	15	HP:0000618;HP:0004322;HP:0007773;HP:0000541;HP:0012368;HP:0011003;HP:0000407;HP:0003502;HP:0002970;HP:0004279;HP:0010582;HP:0003071;HP:0005086;HP:0002656;HP:0002515
NRXN2	1	0.271434	15	HP:0000717;HP:0000758;HP:0011463;HP:0001249;HP:0001426;HP:0000733;HP:0002353;HP:0003144;HP:0000732;HP:0000723;HP:0003745;HP:0001250;HP:0000750;HP:0000728;HP:0000721
SLC22A5	1	0.271864	20	HP:0001635;HP:0001254;HP:0001289;HP:0001324;HP:0001508;HP:0001252;HP:0002240;HP:0002910;HP:0003198;HP:0001988;HP:0001397;HP:0001262;HP:0002013;HP:0001639;HP:0001259;HP:0001987;HP:0005959;HP:0001298;HP:0001706;HP:0001640
CIC	1	0.273782	5	HP:0007018;HP:0001249;HP:0000752;HP:0002487;HP:0002180
NKX6-2	1	0.274514	4	HP:0003593;HP:0001251;HP:0001257;HP:0003429
PAX8	1	0.275641	21	HP:0001254;HP:0008872;HP:0003270;HP:0001252;HP:0005990;HP:0002019;HP:0000821;HP:0002045;HP:0002750;HP:0000158;HP:0008191;HP:0004491;HP:0001662;HP:0100028;HP:0001510;HP:0002925;HP:0002904;HP:0001537;HP:0000958;HP:0001615;HP:0000853
P4HB	1	0.279004	6	HP:0000238;HP:0002007;HP:0000586;HP:0005472;HP:0002757;HP:0002659
BRIP1	1	0.280966	8	HP:0001511;HP:0001263;HP:0008897;HP:0005528;HP:0000568;HP:0003221;HP:0007565;HP:0009778
TGFB2	1	0.281178	21	HP:0000023;HP:0000278;HP:0000098;HP:0001763;HP:0005692;HP:0000766;HP:0100775;HP:0002097;HP:0000978;HP:0000316;HP:0005116;HP:0003302;HP:0002107;HP:0000494;HP:0001647;HP:0000218;HP:0002647;HP:0002650;HP:0001166;HP:0001762;HP:0001634
CENPF	1	0.281778	3	HP:0000568;HP:0000252;HP:0011100
PNPT1	1	0.283336	7	HP:0003202;HP:0100660;HP:0001266;HP:0006829;HP:0001332;HP:0001265;HP:0001510
FARS2	1	0.28384	5	HP:0012696;HP:0001258;HP:0002197;HP:0002059;HP:0007105
NKX2-1	1	0.286047	17	HP:0002643;HP:0002205;HP:0001251;HP:0001266;HP:0001252;HP:0003621;HP:0003577;HP:0008223;HP:0000739;HP:0003812;HP:0001270;HP:0001288;HP:0002072;HP:0002355;HP:0000851;HP:0001260;HP:0002925
PHACTR1	1	0.286919	3	HP:0001249;HP:0002521;HP:0012469
GATM	1	0.288514	4	HP:0000717;HP:0001263;HP:0012113;HP:0000750
INPPL1	1	0.288819	30	HP:0000256;HP:0000463;HP:0003196;HP:0004565;HP:0003175;HP:0001538;HP:0002205;HP:0003177;HP:0003021;HP:0003173;HP:0008479;HP:0001252;HP:0000774;HP:0000316;HP:0000239;HP:0001773;HP:0002007;HP:0003026;HP:0004279;HP:0000969;HP:0003180;HP:0008905;HP:0005280;HP:0001561;HP:0000470;HP:0000343;HP:0000922;HP:0001591;HP:0000907;HP:0003510
SCO2	1	0.292905	13	HP:0003577;HP:0002171;HP:0008872;HP:0001639;HP:0007941;HP:0001263;HP:0001252;HP:0001522;HP:0002098;HP:0002529;HP:0002151;HP:0003128;HP:0002490
TUBG1	1	0.293141	4	HP:0000252;HP:0001302;HP:0002282;HP:0006989
BCAP31	1	0.293563	5	HP:0012751;HP:0001332;HP:0001249;HP:0000407;HP:0006808
BRAT1	1	0.295427	9	HP:0002171;HP:0001263;HP:0001662;HP:0002529;HP:0012332;HP:0002104;HP:0002063;HP:0003739;HP:0001250
AHI1	1	0.298316	20	HP:0000556;HP:0001249;HP:0002419;HP:0001251;HP:0000512;HP:0000639;HP:0001320;HP:0000662;HP:0011462;HP:0000508;HP:0001270;HP:0000510;HP:0000580;HP:0003676;HP:0000657;HP:0000505;HP:0000090;HP:0002474;HP:0002790;HP:0002871
CDKN1C	1	0.298985	30	HP:0000105;HP:0000150;HP:0001638;HP:0006744;HP:0008186;HP:0001539;HP:0001998;HP:0002240;HP:0002884;HP:0005616;HP:0000280;HP:0000239;HP:0000520;HP:0000269;HP:0003247;HP:0006277;HP:0001548;HP:0000158;HP:0001528;HP:0000598;HP:0001540;HP:0001305;HP:0000028;HP:0002667;HP:0001640;HP:0001511;HP:0000028;HP:0000835;HP:0100255;HP:0000054
AFF2	1	0.299443	10	HP:0100710;HP:0000722;HP:0001249;HP:0000286;HP:0000713;HP:0000752;HP:0001939;HP:0000426;HP:0000718;HP:0000750
RFT1	1	0.300081	6	HP:0002240;HP:0001263;HP:0003160;HP:0003256;HP:0001250;HP:0001252
CUL7	1	0.301176	34	HP:0002643;HP:0008839;HP:0001763;HP:0008897;HP:0000307;HP:0002827;HP:0000574;HP:0002750;HP:0001511;HP:0000272;HP:0010306;HP:0003691;HP:0000767;HP:0000179;HP:0004209;HP:0000463;HP:0000268;HP:0000047;HP:0004322;HP:0000773;HP:0001518;HP:0000303;HP:0000325;HP:0008734;HP:0002007;HP:0001382;HP:0003100;HP:0005280;HP:0004570;HP:0000343;HP:0000470;HP:0003298;HP:0003307;HP:0009237
ABCC6	1	0.302592	32	HP:0001681;HP:0000153;HP:0007663;HP:0001718;HP:0000608;HP:0004417;HP:0000478;HP:0001626;HP:0025115;HP:0000119;HP:0001658;HP:0001723;HP:0025031;HP:0000573;HP:0004943;HP:0001635;HP:0002239;HP:0000121;HP:0001574;HP:0000152;HP:0000083;HP:0000822;HP:0001102;HP:0001034;HP:0000707;HP:0004912;HP:0001717;HP:0001871;HP:0100817;HP:0000505;HP:0001297;HP:0001634
SYP	1	0.30437	3	HP:0001249;HP:0001423;HP:0001250
CPS1	1	0.305652	17	HP:0001249;HP:0001254;HP:0001251;HP:0001263;HP:0001508;HP:0002181;HP:0001250;HP:0005961;HP:0003572;HP:0001951;HP:0002013;HP:0001950;HP:0001259;HP:0000737;HP:0001987;HP:0001297;HP:0002038
RAF1	1	0.306264	8	HP:0001639;HP:0001999;HP:0004322;HP:0000766;HP:0001263;HP:0000470;HP:0001631;HP:0000465
AFF3	1	0.30671	7	HP:0012165;HP:0001776;HP:0002650;HP:0010864;HP:0100874;HP:0001250;HP:0012444
IFIH1	1	0.306713	33	HP:0002205;HP:0001324;HP:0002673;HP:0002827;HP:0000939;HP:0004382;HP:0008102;HP:0000501;HP:0001682;HP:0000992;HP:0003182;HP:0000706;HP:0005303;HP:0000545;HP:0001806;HP:0001761;HP:0004325;HP:0002515;HP:0001762;HP:0001635;HP:0004380;HP:0004322;HP:0006112;HP:0000670;HP:0001252;HP:0006353;HP:0006232;HP:0001650;HP:0002857;HP:0000327;HP:0006386;HP:0009771;HP:0001640
FAM111A	1	0.307957	21	HP:0000256;HP:0002135;HP:0004322;HP:0007862;HP:0001518;HP:0000829;HP:0000568;HP:0008285;HP:0011220;HP:0001250;HP:0000540;HP:0100253;HP:0001903;HP:0011001;HP:0002901;HP:0001620;HP:0000519;HP:0000935;HP:0001476;HP:0003510;HP:0001085
TMX2	1	0.309741	5	HP:0002133;HP:0002126;HP:0001298;HP:0011451;HP:0012444
CHRNA4	1	0.310182	7	HP:0001249;HP:0007359;HP:0003829;HP:0003621;HP:0001297;HP:0000708;HP:0001250
PLCB1	1	0.31126	6	HP:0002521;HP:0008936;HP:0007359;HP:0001347;HP:0002197;HP:0001257
RUNX2	1	0.311407	46	HP:0010230;HP:0000242;HP:0000347;HP:0000175;HP:0006040;HP:0005259;HP:0000316;HP:0003396;HP:0002688;HP:0003302;HP:0000680;HP:0004474;HP:0002812;HP:0000272;HP:0002645;HP:0011069;HP:0000218;HP:0001156;HP:0000696;HP:0002650;HP:0008788;HP:0002866;HP:0000684;HP:0008848;HP:0006297;HP:0002098;HP:0000891;HP:0000773;HP:0003304;HP:0002659;HP:0002738;HP:0000774;HP:0005819;HP:0000894;HP:0000365;HP:0000882;HP:…
LMBRD1	1	0.31626	28	HP:0002160;HP:0001254;HP:0008872;HP:0000286;HP:0000988;HP:0001873;HP:0001263;HP:0001508;HP:0001252;HP:0003286;HP:0002912;HP:0003153;HP:0000219;HP:0001889;HP:0003593;HP:0002156;HP:0010280;HP:0012120;HP:0008551;HP:0001876;HP:0003223;HP:0000369;HP:0001875;HP:0003145;HP:0000218;HP:0000206;HP:0002311;HP:0003524
ARMC9	1	0.319725	11	HP:0000556;HP:0001249;HP:0002419;HP:0003812;HP:0000496;HP:0000508;HP:0001263;HP:0002789;HP:0100259;HP:0002104;HP:0001250
RYR1	1	0.321175	26	HP:0008872;HP:0002205;HP:0003202;HP:0003738;HP:0009025;HP:0002093;HP:0003327;HP:0001284;HP:0001319;HP:0001789;HP:0003557;HP:0003324;HP:0003701;HP:0000508;HP:0009046;HP:0002058;HP:0001270;HP:0003787;HP:0001561;HP:0001558;HP:0000544;HP:0001388;HP:0003560;HP:0000218;HP:0002650;HP:0003623
MOGS	1	0.321639	15	HP:0000278;HP:0008872;HP:0002943;HP:0001252;HP:0001939;HP:0002240;HP:0000581;HP:0000527;HP:0000269;HP:0002791;HP:0000445;HP:0010557;HP:0001250;HP:0000218;HP:0001188
AR	1	0.325808	29	HP:0003394;HP:0009830;HP:0000153;HP:0000029;HP:0001265;HP:0002015;HP:0001283;HP:0003581;HP:0000763;HP:0002380;HP:0000144;HP:0003677;HP:0003690;HP:0008981;HP:0001260;HP:0003236;HP:0001337;HP:0000771;HP:0000023;HP:0002225;HP:0002550;HP:0008730;HP:0000786;HP:0002664;HP:0008232;HP:0001939;HP:0002215;HP:0001507;HP:0000771
TTC37	1	0.32889	50	HP:0001636;HP:0001396;HP:0003235;HP:0012023;HP:0001508;HP:0000316;HP:0001399;HP:0002213;HP:0011220;HP:0011031;HP:0011473;HP:0001511;HP:0004734;HP:0003073;HP:0001395;HP:0009886;HP:0000457;HP:0001394;HP:0009891;HP:0006267;HP:0000463;HP:0004322;HP:0000193;HP:0000952;HP:0008070;HP:0001518;HP:0002240;HP:0001642;HP:0000520;HP:0000445;HP:0000160;HP:0000154;HP:0001659;HP:0002007;HP:0002715;HP:0002224;HP:…
POLG	1	0.33075	35	HP:0002578;HP:0003688;HP:0003390;HP:0001284;HP:0003713;HP:0003434;HP:0002403;HP:0000639;HP:0003557;HP:0001336;HP:0008180;HP:0007344;HP:0007240;HP:0003812;HP:0000508;HP:0000716;HP:0001751;HP:0000590;HP:0000518;HP:0003200;HP:0001265;HP:0003548;HP:0003581;HP:0002151;HP:0006886;HP:0001250;HP:0003701;HP:0002076;HP:0003689;HP:0100543;HP:0006858;HP:0001260;HP:0001644;HP:0004389;HP:0000407
GCDH	1	0.332951	18	HP:0000256;HP:0006956;HP:0001266;HP:0001508;HP:0002179;HP:0001252;HP:0002240;HP:0001942;HP:0002919;HP:0001943;HP:0001264;HP:0002063;HP:0001250;HP:0006873;HP:0003150;HP:0001946;HP:0001332;HP:0007105
SPRED1	1	0.333785	18	HP:0000256;HP:0007018;HP:0000368;HP:0000347;HP:0000286;HP:0000766;HP:0000316;HP:0002162;HP:0001328;HP:0000325;HP:0001067;HP:0001012;HP:0000508;HP:0000997;HP:0000494;HP:0000470;HP:0000218;HP:0000957
CLN8	1	0.335002	19	HP:0001249;HP:0001251;HP:0002059;HP:0002376;HP:0002069;HP:0002312;HP:0002384;HP:0001268;HP:0001250;HP:0000529;HP:0003677;HP:0001336;HP:0002353;HP:0000737;HP:0003205;HP:0001272;HP:0000711;HP:0002074;HP:0000750
NACC1	1	0.336785	7	HP:0000518;HP:0001263;HP:0011968;HP:0012469;HP:0010864;HP:0001250;HP:0012171
LONP1	1	0.337709	15	HP:0003417;HP:0005792;HP:0003177;HP:0004322;HP:0001263;HP:0001216;HP:0001252;HP:0010049;HP:0009803;HP:0001374;HP:0002750;HP:0000508;HP:0000519;HP:0000684;HP:0000407
COL9A3	1	0.338513	22	HP:0003502;HP:0003701;HP:0002758;HP:0010585;HP:0010582;HP:0010049;HP:0003236;HP:0002663;HP:0001384;HP:0002656;HP:0005913;HP:0001249;HP:0000545;HP:0001763;HP:0002342;HP:0000494;HP:0005280;HP:0000365;HP:0012368;HP:0006499;HP:0000483;HP:0000407
IFT140	1	0.340013	23	HP:0001363;HP:0003774;HP:0004322;HP:0000107;HP:0001251;HP:0001396;HP:0000773;HP:0000112;HP:0002240;HP:0009803;HP:0000639;HP:0003593;HP:0001903;HP:0000252;HP:0000572;HP:0000510;HP:0003090;HP:0001395;HP:0010579;HP:0100543;HP:0000110;HP:0000090;HP:0100864
KIFBP	1	0.340201	19	HP:0000414;HP:0000322;HP:0001249;HP:0200020;HP:0000426;HP:0000664;HP:0000574;HP:0006610;HP:0002251;HP:0001182;HP:0000592;HP:0000252;HP:0000431;HP:0000506;HP:0000485;HP:0000494;HP:0002553;HP:0000470;HP:0000369
ZSWIM6	1	0.340445	14	HP:0001249;HP:0000204;HP:0000175;HP:0001274;HP:0011803;HP:0100258;HP:0000316;HP:0001159;HP:0002119;HP:0000455;HP:0002084;HP:0000248;HP:0001805;HP:0001762
FANCD2	1	0.342635	31	HP:0000568;HP:0000978;HP:0001903;HP:0000486;HP:0000252;HP:0001875;HP:0000028;HP:0009943;HP:0001017;HP:0000957;HP:0009778;HP:0001909;HP:0003214;HP:0001249;HP:0004322;HP:0001873;HP:0000081;HP:0030680;HP:0001518;HP:0003221;HP:0003213;HP:0000365;HP:0012210;HP:0000085;HP:0000815;HP:0001876;HP:0000086;HP:0009777;HP:0001896;HP:0000104;HP:0003974
FOLR1	1	0.343145	4	HP:0002376;HP:0001249;HP:0001250;HP:0002180
CHST3	1	0.34417	63	HP:0001763;HP:0045074;HP:0000316;HP:0002750;HP:0002194;HP:0000691;HP:0002751;HP:0003042;HP:0002515;HP:0001762;HP:0003417;HP:0003022;HP:0002967;HP:0002092;HP:0006462;HP:0010446;HP:0003071;HP:0010049;HP:0001642;HP:0004976;HP:0002945;HP:0000365;HP:0002857;HP:0001659;HP:0003090;HP:0000470;HP:0009179;HP:0100864;HP:0100490;HP:0006067;HP:0010585;HP:0001718;HP:0009803;HP:0003040;HP:0007598;HP:0000337;HP:…
PAH	1	0.344714	23	HP:0002514;HP:0007018;HP:0100324;HP:0000722;HP:0001249;HP:0002286;HP:0100610;HP:0000635;HP:0000718;HP:0001347;HP:0000742;HP:0001250;HP:0007513;HP:0000709;HP:0000964;HP:0000252;HP:0000739;HP:0005982;HP:0004920;HP:0004923;HP:0000737;HP:0000518;HP:0000958
GFAP	1	0.345441	10	HP:0000238;HP:0002483;HP:0003593;HP:0001251;HP:0002376;HP:0004481;HP:0002922;HP:0007162;HP:0001257;HP:0001250
POLR3B	1	0.348782	22	HP:0002174;HP:0009830;HP:0002127;HP:0002015;HP:0000639;HP:0003487;HP:0000677;HP:0001347;HP:0001257;HP:0000648;HP:0002415;HP:0003812;HP:0001310;HP:0002307;HP:0000668;HP:0003429;HP:0000044;HP:0003676;HP:0001260;HP:0002079;HP:0001272;HP:0002120
PSAT1	1	0.350241	9	HP:0005484;HP:0003593;HP:0012279;HP:0008872;HP:0001263;HP:0012277;HP:0001320;HP:0001276;HP:0001250
NANS	1	0.350536	8	HP:0000238;HP:0010585;HP:0004322;HP:0001263;HP:0010864;HP:0000926;HP:0001319;HP:0000455
MRPS22	1	0.351896	20	HP:0000278;HP:0001560;HP:0005989;HP:0002352;HP:0001942;HP:0000091;HP:0002151;HP:0001250;HP:0003577;HP:0000252;HP:0001639;HP:0001541;HP:0000969;HP:0002510;HP:0001522;HP:0000369;HP:0008936;HP:0001510;HP:0002079;HP:0000358
IGF1R	1	0.35317	19	HP:0000319;HP:0001999;HP:0004322;HP:0001547;HP:0001939;HP:0002750;HP:0000219;HP:0003577;HP:0001511;HP:0000252;HP:0000431;HP:0000739;HP:0000713;HP:0001270;HP:0009466;HP:0000343;HP:0000767;HP:0004325;HP:0000750
FAM20C	1	0.35461	44	HP:0003196;HP:0000347;HP:0000175;HP:0002804;HP:0000316;HP:0000239;HP:0001357;HP:0000410;HP:0000238;HP:0000252;HP:0000272;HP:0000691;HP:0000453;HP:0003811;HP:0002553;HP:0000212;HP:0010808;HP:0000218;HP:0000244;HP:0000767;HP:0001847;HP:0002089;HP:0000358;HP:0002514;HP:0006297;HP:0000126;HP:0004322;HP:0003155;HP:0000452;HP:0000303;HP:0000520;HP:0000695;HP:0000154;HP:0000160;HP:0006487;HP:0011001;HP:…
MCPH1	1	0.355532	7	HP:0000252;HP:0001249;HP:0004322;HP:0002472;HP:0000005;HP:0003451;HP:0001250
HPRT1	1	0.35588	29	HP:0001249;HP:0004322;HP:0001266;HP:0002179;HP:0001939;HP:0001290;HP:0000029;HP:0001252;HP:0001507;HP:0000787;HP:0002015;HP:0002071;HP:0003011;HP:0000119;HP:0001347;HP:0001257;HP:0000083;HP:0001889;HP:0002013;HP:0003149;HP:0000924;HP:0001270;HP:0040064;HP:0001332;HP:0000707;HP:0001871;HP:0001854;HP:0025031;HP:0001260
KCTD7	1	0.357071	11	HP:0000252;HP:0001249;HP:0000572;HP:0002123;HP:0002059;HP:0002078;HP:0003208;HP:0003676;HP:0001260;HP:0002079;HP:0001272
PNKP	1	0.359428	6	HP:0000253;HP:0002119;HP:0002079;HP:0000752;HP:0001270;HP:0010864
COL18A1	1	0.362726	33	HP:0004327;HP:0001596;HP:0002059;HP:0000639;HP:0002119;HP:0002085;HP:0001103;HP:0000486;HP:0000272;HP:0001302;HP:0007773;HP:0003812;HP:0000667;HP:0000518;HP:0001272;HP:0009716;HP:0001249;HP:0001251;HP:0000541;HP:0001104;HP:0011003;HP:0001268;HP:0001250;HP:0001362;HP:0002126;HP:0000572;HP:0002282;HP:0001083;HP:0012294;HP:0100543;HP:0000519;HP:0000505;HP:0000585
BRD4	1	0.363291	7	HP:0001511;HP:0001344;HP:0001249;HP:0000252;HP:0001873;HP:0004322;HP:0000664
ZIC2	1	0.363507	16	HP:0001249;HP:0001999;HP:0000243;HP:0001263;HP:0000316;HP:0000664;HP:0000238;HP:0000582;HP:0000252;HP:0005280;HP:0000218;HP:0001360;HP:0000400;HP:0000601;HP:0000202;HP:0000341
ADGRG1	1	0.363995	17	HP:0001249;HP:0012650;HP:0000577;HP:0001263;HP:0002078;HP:0000565;HP:0000639;HP:0003487;HP:0001347;HP:0002365;HP:0001276;HP:0001250;HP:0007266;HP:0011448;HP:0006821;HP:0001321;HP:0002136
ALMS1	1	0.364272	46	HP:0001763;HP:0004438;HP:0001596;HP:0000956;HP:0002910;HP:0000639;HP:0000618;HP:0000548;HP:0000230;HP:0000388;HP:0000123;HP:0200120;HP:0002650;HP:0000831;HP:0000408;HP:0001635;HP:0001956;HP:0000613;HP:0004322;HP:0000842;HP:0001155;HP:0001263;HP:0000824;HP:0000164;HP:0002240;HP:0006532;HP:0005616;HP:0002621;HP:0000821;HP:0003233;HP:0002099;HP:0000083;HP:0001397;HP:0000822;HP:0000815;HP:0000580;HP:…
SPG11	1	0.365139	38	HP:0007340;HP:0002166;HP:0002064;HP:0000608;HP:0000640;HP:0002839;HP:0001328;HP:0003380;HP:0003487;HP:0001347;HP:0011463;HP:0011448;HP:0001258;HP:0001761;HP:0007178;HP:0003393;HP:0001249;HP:0001251;HP:0001274;HP:0000012;HP:0001513;HP:0002015;HP:0002061;HP:0003581;HP:0000763;HP:0001268;HP:0000020;HP:0002314;HP:0011449;HP:0000546;HP:0003676;HP:0001260;HP:0000505;HP:0002079;HP:0002518;HP:0007067;HP:…
PRUNE1	1	0.365368	3	HP:0002521;HP:0000252;HP:0001263
GPC3	1	0.36774	67	HP:0000256;HP:0000286;HP:0000175;HP:0001792;HP:0004510;HP:0001162;HP:0000316;HP:0001169;HP:0001773;HP:0000158;HP:0004467;HP:0002101;HP:0001837;HP:0000767;HP:0001762;HP:0000023;HP:0000047;HP:0000107;HP:0001274;HP:0002245;HP:0001252;HP:0002240;HP:0001642;HP:0000365;HP:0000154;HP:0001748;HP:0011675;HP:0000431;HP:0001233;HP:0005280;HP:0001540;HP:0003196;HP:0000216;HP:0011304;HP:0001320;HP:0008416;HP:…
AP4M1	1	0.367936	17	HP:0002171;HP:0010864;HP:0002200;HP:0001319;HP:0000303;HP:0002119;HP:0003487;HP:0001181;HP:0001347;HP:0006887;HP:0003577;HP:0000486;HP:0000252;HP:0002510;HP:0002307;HP:0001272;HP:0001762
PIK3R1	1	0.369021	42	HP:0000347;HP:0003074;HP:0000501;HP:0100678;HP:0011220;HP:0010580;HP:0003561;HP:0002750;HP:0001511;HP:0000545;HP:0000485;HP:0100578;HP:0009466;HP:0000430;HP:0000668;HP:0001388;HP:0000518;HP:0000400;HP:0000831;HP:0000684;HP:0000023;HP:0000689;HP:0001518;HP:0007700;HP:0009125;HP:0000325;HP:0000558;HP:0002007;HP:0002715;HP:0001952;HP:0000506;HP:0000431;HP:0010751;HP:0000963;HP:0000490;HP:0030084;HP:…
FTSJ1	1	0.369519	7	HP:0000717;HP:0001256;HP:0009832;HP:0005280;HP:0000750;HP:0001250;HP:0002194
GK	1	0.370153	26	HP:0001249;HP:0001254;HP:0001999;HP:0004322;HP:0002756;HP:0001263;HP:0002572;HP:0000939;HP:0001518;HP:0001942;HP:0000565;HP:0000316;HP:0001943;HP:0003198;HP:0001993;HP:0001250;HP:0000846;HP:0002007;HP:0001423;HP:0008182;HP:0000369;HP:0001259;HP:0002714;HP:0003560;HP:0000028;HP:0002155
COL11A1	1	0.370617	89	HP:0003196;HP:0003175;HP:0000175;HP:0005476;HP:0005622;HP:0006645;HP:0001773;HP:0001789;HP:0003026;HP:0000883;HP:0000272;HP:0004279;HP:0000485;HP:0008905;HP:0100865;HP:0000377;HP:0003375;HP:0000922;HP:0000907;HP:0004209;HP:0000463;HP:0001538;HP:0000773;HP:0001539;HP:0000926;HP:0200055;HP:0001804;HP:0005442;HP:0000520;HP:0001800;HP:0000260;HP:0000882;HP:0000160;HP:0002007;HP:0001655;HP:0000947;HP:…
DOCK6	1	0.371696	22	HP:0000256;HP:0000414;HP:0000347;HP:0000294;HP:0001263;HP:0001792;HP:0002059;HP:0000568;HP:0000316;HP:0001562;HP:0006951;HP:0001250;HP:0000648;HP:0000486;HP:0000252;HP:0002126;HP:0005280;HP:0000369;HP:0000411;HP:0000965;HP:0000519;HP:0000954
PIGO	1	0.373358	18	HP:0003196;HP:0000076;HP:0000637;HP:0003155;HP:0010804;HP:0000316;HP:0002119;HP:0000455;HP:0001357;HP:0001250;HP:0003577;HP:0000252;HP:0000431;HP:0002025;HP:0001631;HP:0001510;HP:0002023;HP:0000750
GFM1	1	0.373625	20	HP:0006799;HP:0001396;HP:0002240;HP:0001942;HP:0002283;HP:0000639;HP:0002151;HP:0001347;HP:0001257;HP:0002490;HP:0003577;HP:0001511;HP:0000252;HP:0002375;HP:0001270;HP:0011968;HP:0008936;HP:0002079;HP:0004448;HP:0000817
LRP2	1	0.373758	39	HP:0000256;HP:0000587;HP:0003196;HP:0004327;HP:0007370;HP:0001338;HP:0000316;HP:0000478;HP:0100876;HP:0007676;HP:0000272;HP:0000545;HP:0002566;HP:0000518;HP:0001537;HP:0000776;HP:0000358;HP:0000556;HP:0000612;HP:0005574;HP:0001263;HP:0001539;HP:0000541;HP:0000520;HP:0000093;HP:0000260;HP:0000455;HP:0011003;HP:0000083;HP:0001250;HP:0003126;HP:0000529;HP:0009110;HP:0001629;HP:0000494;HP:0005280;HP:…
HCCS	1	0.37434	29	HP:0000612;HP:0002623;HP:0000047;HP:0007398;HP:0004322;HP:0000647;HP:0001274;HP:0001331;HP:0001939;HP:0000568;HP:0005152;HP:0000365;HP:0006887;HP:0008665;HP:0001250;HP:0000238;HP:0000041;HP:0011675;HP:0000252;HP:0001629;HP:0001423;HP:0000580;HP:0001631;HP:0000518;HP:0000013;HP:0000054;HP:0000776;HP:0001545;HP:0002023
AP4S1	1	0.376447	15	HP:0000414;HP:0004322;HP:0001263;HP:0010864;HP:0000280;HP:0003487;HP:0001347;HP:0000448;HP:0000154;HP:0001257;HP:0003577;HP:0000252;HP:0001371;HP:0002505;HP:0001762
EBP	1	0.376563	44	HP:0001019;HP:0100556;HP:0001596;HP:0002342;HP:0002937;HP:0002644;HP:0008897;HP:0001508;HP:0000568;HP:0045074;HP:0000501;HP:0000639;HP:0000653;HP:0007431;HP:0002999;HP:0000272;HP:0001423;HP:0001305;HP:0003462;HP:0100259;HP:0000377;HP:0000518;HP:0002650;HP:0000126;HP:0002787;HP:0008070;HP:0011120;HP:0000365;HP:0008420;HP:0000765;HP:0002007;HP:0003577;HP:0001776;HP:0000494;HP:0000969;HP:0001561;HP:…
GRIA3	1	0.376935	8	HP:0000256;HP:0000717;HP:0001249;HP:0001336;HP:0001533;HP:0001265;HP:0002460;HP:0001250
FREM2	1	0.378309	62	HP:0004378;HP:0000528;HP:0000175;HP:0000183;HP:0005325;HP:0005352;HP:0008559;HP:0000316;HP:0000405;HP:0007957;HP:0001602;HP:0000636;HP:0006610;HP:0000413;HP:0006714;HP:0000238;HP:0000618;HP:0000252;HP:0000378;HP:0000089;HP:0000430;HP:0000777;HP:0000377;HP:0000028;HP:0002089;HP:0002223;HP:0008678;HP:0002084;HP:0000054;HP:0002536;HP:0004112;HP:0000047;HP:0001249;HP:0001607;HP:0009767;HP:0010554;HP:…
H4C3	1	0.378556	4	HP:0000252;HP:0001249;HP:0004322;HP:0000154
GTF2H5	1	0.381909	19	HP:0001019;HP:0001249;HP:0004322;HP:0000271;HP:0001518;HP:0001808;HP:0002719;HP:0007479;HP:0007485;HP:0002099;HP:0004315;HP:0000992;HP:0005214;HP:0000765;HP:0000252;HP:0000135;HP:0002299;HP:0001371;HP:0000518
TREX1	1	0.382424	32	HP:0001945;HP:0002187;HP:0002352;HP:0002059;HP:0009704;HP:0002910;HP:0002071;HP:0000639;HP:0002062;HP:0000486;HP:0009710;HP:0001332;HP:0008936;HP:0009709;HP:0001744;HP:0000253;HP:0006579;HP:0002135;HP:0008872;HP:0001873;HP:0002421;HP:0001263;HP:0001433;HP:0002240;HP:0004394;HP:0000967;HP:0001250;HP:0001257;HP:0007321;HP:0000979;HP:0002448;HP:0001063
CNPY3	1	0.382665	4	HP:0025100;HP:0001249;HP:0001257;HP:0001250
CTDP1	1	0.383317	28	HP:0001249;HP:0001999;HP:0004322;HP:0000482;HP:0001251;HP:0001171;HP:0001263;HP:0000164;HP:0002059;HP:0002816;HP:0007182;HP:0008214;HP:0011096;HP:0000639;HP:0003487;HP:0003593;HP:0003431;HP:0001270;HP:0010620;HP:0000764;HP:0002072;HP:0002751;HP:0008942;HP:0000044;HP:0001761;HP:0000519;HP:0007178;HP:0001762
ARCN1	1	0.384928	4	HP:0001256;HP:0000347;HP:0000252;HP:0004322
GJA1	1	0.386302	51	HP:0004383;HP:0000286;HP:0005769;HP:0000506;HP:0010705;HP:0000482;HP:0005622;HP:0000682;HP:0000430;HP:0005768;HP:0000568;HP:0006482;HP:0002385;HP:0009183;HP:0009779;HP:0000286;HP:0000175;HP:0000482;HP:0002827;HP:0000568;HP:0000405;HP:0000501;HP:0000187;HP:0000581;HP:0001592;HP:0000252;HP:0010705;HP:0000691;HP:0000430;HP:0000518;HP:0008442;HP:0006297;HP:0001249;HP:0002135;HP:0002967;HP:0000446;HP:…
RAB11A	1	0.386431	2	HP:0001249;HP:0001250
VLDLR	1	0.389113	26	HP:0002465;HP:0001249;HP:0001763;HP:0004322;HP:0001263;HP:0001252;HP:0001939;HP:0002078;HP:0000640;HP:0002075;HP:0002080;HP:0001347;HP:0001250;HP:0009879;HP:0003577;HP:0000486;HP:0001302;HP:0002066;HP:0001321;HP:0003680;HP:0001310;HP:0001260;HP:0000518;HP:0002136;HP:0001272;HP:0000750
TUBB2B	1	0.393783	14	HP:0001249;HP:0001274;HP:0001328;HP:0000478;HP:0001250;HP:0000252;HP:0001302;HP:0001269;HP:0001321;HP:0006930;HP:0001270;HP:0002307;HP:0002079;HP:0006927
PIGV	1	0.39431	33	HP:0000637;HP:0000175;HP:0001792;HP:0000316;HP:0001357;HP:0001831;HP:0001182;HP:0000219;HP:0000238;HP:0001344;HP:0000272;HP:0002553;HP:0001545;HP:0000358;HP:0000322;HP:0001249;HP:0003155;HP:0010864;HP:0001216;HP:0001252;HP:0010804;HP:0000303;HP:0002019;HP:0000455;HP:0009882;HP:0002251;HP:0001250;HP:0000582;HP:0000431;HP:0000204;HP:0002714;HP:0001090;HP:0000407
HSPG2	1	0.398189	60	HP:0000205;HP:0000347;HP:0002879;HP:0001763;HP:0003202;HP:0000396;HP:0000482;HP:0001324;HP:0002673;HP:0000939;HP:0000581;HP:0001374;HP:0001621;HP:0002750;HP:0003026;HP:0006473;HP:0000272;HP:0002812;HP:0000545;HP:0000508;HP:0003811;HP:0001620;HP:0002751;HP:0002089;HP:0000028;HP:0000518;HP:0001537;HP:0006499;HP:0001762;HP:0000358;HP:0001239;HP:0003417;HP:0000023;HP:0000293;HP:0001249;HP:0004322;HP:…
TUSC3	1	0.398556	1	HP:0001249
ST3GAL3	1	0.398556	1	HP:0001249
LMNA	1	0.398708	132	HP:0000147;HP:0008739;HP:0003758;HP:0000842;HP:0001735;HP:0003635;HP:0003712;HP:0008985;HP:0000956;HP:0002240;HP:0003074;HP:0003326;HP:0009125;HP:0002621;HP:0000991;HP:0008993;HP:0000287;HP:0003233;HP:0001397;HP:0000822;HP:0008887;HP:0000468;HP:0001015;HP:0001007;HP:0000311;HP:0009002;HP:0000831;HP:0002155;HP:0001788;HP:0000347;HP:0000835;HP:0001681;HP:0006391;HP:0001596;HP:0040160;HP:0006645;HP:…
NSUN2	1	0.399672	31	HP:0008897;HP:0000426;HP:0000316;HP:0000581;HP:0001347;HP:0000574;HP:0000448;HP:0000486;HP:0000252;HP:0000275;HP:0000430;HP:0001771;HP:0008936;HP:0001761;HP:0000322;HP:0000319;HP:0004322;HP:0001263;HP:0008070;HP:0001518;HP:0000276;HP:0000331;HP:0000664;HP:0001250;HP:0001257;HP:0000964;HP:0000506;HP:0000431;HP:0001260;HP:0003236;HP:0000601
BMP4	1	0.399983	61	HP:0000278;HP:0000347;HP:0001144;HP:0000528;HP:0000835;HP:0006101;HP:0000175;HP:0000482;HP:0000647;HP:0007370;HP:0001177;HP:0001508;HP:0010538;HP:0007068;HP:0000568;HP:0000639;HP:0002188;HP:0000048;HP:0002119;HP:0001357;HP:0000248;HP:0000618;HP:0000272;HP:0000252;HP:0000171;HP:0001344;HP:0000545;HP:0000089;HP:0000218;HP:0000589;HP:0000028;HP:0000400;HP:0000054;HP:0000324;HP:0000358;HP:0000556;HP:…
OCRL	1	0.402422	56	HP:0003124;HP:0001225;HP:0002756;HP:0007663;HP:0001508;HP:0002827;HP:0003109;HP:0001284;HP:0000568;HP:0001319;HP:0000501;HP:0001994;HP:0002119;HP:0005984;HP:0007109;HP:0025131;HP:0002749;HP:0002049;HP:0002748;HP:0003646;HP:0001371;HP:0000028;HP:0002650;HP:0006297;HP:0001249;HP:0004639;HP:0004322;HP:0001482;HP:0003355;HP:0003148;HP:0000926;HP:0002019;HP:0000093;HP:0000718;HP:0002857;HP:0001250;HP:…
RAB3GAP1	1	0.40265	26	HP:0000347;HP:0001249;HP:0002219;HP:0004322;HP:0000482;HP:0001274;HP:0001508;HP:0001845;HP:0003241;HP:0000939;HP:0001252;HP:0002059;HP:0000568;HP:0001264;HP:0001347;HP:0000648;HP:0001382;HP:0000252;HP:0001321;HP:0000508;HP:0000490;HP:0002751;HP:0000519;HP:0000028;HP:0000400;HP:0002079
NAGA	1	0.406071	37	HP:0100704;HP:0003477;HP:0000962;HP:0002059;HP:0000639;HP:0000478;HP:0003700;HP:0001347;HP:0001004;HP:0003461;HP:0000486;HP:0001256;HP:0001336;HP:0006812;HP:0002936;HP:0007428;HP:0002460;HP:0000179;HP:0003409;HP:0000938;HP:0003355;HP:0001263;HP:0010864;HP:0001071;HP:0001252;HP:0002376;HP:0000280;HP:0003581;HP:0001257;HP:0001250;HP:0000648;HP:0000214;HP:0003593;HP:0005280;HP:0002321;HP:0000958;HP:…
MKKS	1	0.407532	59	HP:0000256;HP:0001829;HP:0009806;HP:0000145;HP:0002167;HP:0010741;HP:0001162;HP:0000501;HP:0000639;HP:0001328;HP:0001773;HP:0001374;HP:0000483;HP:0000486;HP:0000113;HP:0000545;HP:0000135;HP:0000077;HP:0009466;HP:0000668;HP:0006159;HP:0001395;HP:0000218;HP:0000819;HP:0001007;HP:0001080;HP:0001156;HP:0000143;HP:0000518;HP:0002089;HP:0000028;HP:0000054;HP:0002023;HP:0000556;HP:0000126;HP:0001249;HP:…
BBS2	1	0.408229	53	HP:0000256;HP:0001684;HP:0001829;HP:0009806;HP:0002167;HP:0001162;HP:0000639;HP:0000501;HP:0001328;HP:0001773;HP:0000483;HP:0000486;HP:0000135;HP:0000545;HP:0009466;HP:0000077;HP:0004717;HP:0000668;HP:0001631;HP:0001395;HP:0000218;HP:0000819;HP:0001007;HP:0001080;HP:0100259;HP:0001156;HP:0000518;HP:0000054;HP:0000556;HP:0000137;HP:0001249;HP:0001251;HP:0001263;HP:0002370;HP:0001513;HP:0000365;HP:…
PORCN	1	0.409056	79	HP:0000175;HP:0009381;HP:0000568;HP:0000526;HP:0001162;HP:0002557;HP:0000677;HP:0000410;HP:0001802;HP:0000486;HP:0000668;HP:0001388;HP:0000324;HP:0000023;HP:0004322;HP:0001274;HP:0008070;HP:0010049;HP:0001817;HP:0000073;HP:0010743;HP:0003191;HP:0007546;HP:0010740;HP:0000369;HP:0001540;HP:0001829;HP:0000528;HP:0000060;HP:0001171;HP:0000307;HP:0009803;HP:0000639;HP:0001374;HP:0000238;HP:0001849;HP:…
ELAC2	1	0.409959	39	HP:0001254;HP:0003202;HP:0001324;HP:0001508;HP:0006965;HP:0000639;HP:0001399;HP:0003487;HP:0001347;HP:0003128;HP:0000486;HP:0000618;HP:0003546;HP:0002415;HP:0000508;HP:0003812;HP:0001423;HP:0001272;HP:0008872;HP:0000543;HP:0001251;HP:0001263;HP:0002093;HP:0001252;HP:0001265;HP:0002376;HP:0001943;HP:0002181;HP:0002490;HP:0008316;HP:0001250;HP:0001257;HP:0001427;HP:0002013;HP:0001639;HP:0001259;HP:…
FLNB	1	0.411673	138	HP:0003196;HP:0004209;HP:0006297;HP:0009702;HP:0001763;HP:0008368;HP:0000107;HP:0000175;HP:0003305;HP:0002644;HP:0003311;HP:0000316;HP:0000283;HP:0002091;HP:0000580;HP:0000455;HP:0002948;HP:0000410;HP:0002750;HP:0003422;HP:0003521;HP:0000384;HP:0008456;HP:0000470;HP:0002650;HP:0000518;HP:0003307;HP:0002656;HP:0006067;HP:0000175;HP:0002827;HP:0008434;HP:0007957;HP:0000316;HP:0000405;HP:0011220;HP:…
L1CAM	1	0.411947	27	HP:0000256;HP:0001249;HP:0001999;HP:0009600;HP:0004322;HP:0001274;HP:0002362;HP:0001331;HP:0007068;HP:0001338;HP:0002119;HP:0001181;HP:0002251;HP:0001250;HP:0001257;HP:0000238;HP:0000486;HP:0000252;HP:0001321;HP:0001258;HP:0002410;HP:0007016;HP:0001761;HP:0003307;HP:0002381;HP:0001762;HP:0002808
BBS12	1	0.413	56	HP:0000256;HP:0001829;HP:0009806;HP:0002167;HP:0001162;HP:0000800;HP:0000639;HP:0000501;HP:0001626;HP:0001328;HP:0001773;HP:0000483;HP:0000486;HP:0001392;HP:0000548;HP:0000135;HP:0000545;HP:0003812;HP:0030010;HP:0009466;HP:0000077;HP:0000668;HP:0001395;HP:0000218;HP:0000819;HP:0001007;HP:0001080;HP:0001156;HP:0000028;HP:0000518;HP:0000054;HP:0000556;HP:0000137;HP:0001249;HP:0001251;HP:0001263;HP:…
GNPTAB	1	0.414216	77	HP:0002837;HP:0000286;HP:0001547;HP:0002756;HP:0003311;HP:0002827;HP:0045074;HP:0003026;HP:0000158;HP:0000485;HP:0007759;HP:0008850;HP:0001762;HP:0000023;HP:0000943;HP:0004322;HP:0000938;HP:0001538;HP:0001048;HP:0011344;HP:0003264;HP:0002240;HP:0000885;HP:0000882;HP:0001498;HP:0001659;HP:0009092;HP:0008155;HP:0008470;HP:0005280;HP:0001540;HP:0004562;HP:0001609;HP:0100540;HP:0003819;HP:0001171;HP:…
ADSL	1	0.414492	35	HP:0003196;HP:0000748;HP:0003202;HP:0005487;HP:0002179;HP:0002059;HP:0006808;HP:0000639;HP:0000248;HP:0000219;HP:0000486;HP:0002066;HP:0001336;HP:0000252;HP:0000752;HP:0003429;HP:0001348;HP:0001272;HP:0000817;HP:0000463;HP:0001249;HP:0000319;HP:0011344;HP:0001263;HP:0000718;HP:0000154;HP:0000742;HP:0001250;HP:0000717;HP:0002540;HP:0003593;HP:0000343;HP:0000369;HP:0001510;HP:0000750
FIG4	1	0.414671	60	HP:0001636;HP:0006628;HP:0000347;HP:0001525;HP:0000216;HP:0000647;HP:0009381;HP:0002827;HP:0009835;HP:0045074;HP:0000316;HP:0000239;HP:0000653;HP:0001789;HP:0001831;HP:0001182;HP:0001511;HP:0000252;HP:0011309;HP:0000028;HP:0000518;HP:0000233;HP:0000782;HP:0000054;HP:0002460;HP:0000385;HP:0001638;HP:0001622;HP:0000463;HP:0000322;HP:0000268;HP:0000762;HP:0000047;HP:0000464;HP:0005684;HP:0001274;HP:…
ACO2	1	0.415723	26	HP:0000556;HP:0000253;HP:0002305;HP:0001251;HP:0002187;HP:0012736;HP:0011344;HP:0001508;HP:0010864;HP:0001939;HP:0001252;HP:0001284;HP:0001265;HP:0000639;HP:0001250;HP:0000648;HP:0000486;HP:0000546;HP:0003812;HP:0000580;HP:0007108;HP:0001258;HP:0002079;HP:0001272;HP:0002120;HP:0000407
SNAP29	1	0.419629	32	HP:0001508;HP:0001507;HP:0001284;HP:0000982;HP:0000316;HP:0000478;HP:0002539;HP:0003011;HP:0006887;HP:0001302;HP:0000598;HP:0000924;HP:0001273;HP:0007766;HP:0000253;HP:0001271;HP:0002421;HP:0009830;HP:0001263;HP:0010864;HP:0001574;HP:0001252;HP:0000276;HP:0000152;HP:0008064;HP:0003593;HP:0002126;HP:0000431;HP:0000494;HP:0005280;HP:0000707;HP:0000407
CLPB	1	0.423265	30	HP:0002305;HP:0001249;HP:0001251;HP:0002134;HP:0012758;HP:0001508;HP:0001998;HP:0001252;HP:0002719;HP:0002059;HP:0002376;HP:0000821;HP:0001250;HP:0001257;HP:0001276;HP:0001511;HP:0000252;HP:0100660;HP:0011968;HP:0001558;HP:0001332;HP:0001875;HP:0007153;HP:0003535;HP:0003676;HP:0001298;HP:0000518;HP:0001337;HP:0001272;HP:0007256
POMT2	1	0.424462	56	HP:0000194;HP:0000175;HP:0000659;HP:0002187;HP:0007370;HP:0002827;HP:0000568;HP:0001284;HP:0002119;HP:0000557;HP:0000238;HP:0000158;HP:0003324;HP:0000486;HP:0001302;HP:0000252;HP:0000545;HP:0003812;HP:0001270;HP:0000518;HP:0002650;HP:0000028;HP:0001371;HP:0002084;HP:0000054;HP:0002350;HP:0001249;HP:0003306;HP:0010864;HP:0002093;HP:0006829;HP:0003712;HP:0007033;HP:0001265;HP:0000005;HP:0002365;HP:…
STIL	1	0.43096	2	HP:0000252;HP:0001249
POMT1	1	0.432672	68	HP:0000175;HP:0000659;HP:0000568;HP:0000413;HP:0000479;HP:0000158;HP:0003677;HP:0000618;HP:0000609;HP:0000485;HP:0003812;HP:0003741;HP:0001305;HP:0001371;HP:0000518;HP:0001274;HP:0003306;HP:0007033;HP:0000541;HP:0000005;HP:0002365;HP:0007973;HP:0001250;HP:0003593;HP:0001321;HP:0010628;HP:0002803;HP:0007260;HP:0003560;HP:0002355;HP:0000519;HP:0006891;HP:0003325;HP:0002079;HP:0003828;HP:0003551;HP:…
CC2D2A	1	0.432879	52	HP:0002323;HP:0002419;HP:0002342;HP:0000175;HP:0006563;HP:0001408;HP:0001162;HP:0000639;HP:0000316;HP:0002910;HP:0002119;HP:0001320;HP:0000483;HP:0001347;HP:0002085;HP:0000238;HP:0000272;HP:0000508;HP:0000812;HP:0001395;HP:0000589;HP:0000518;HP:0000657;HP:0001394;HP:0000090;HP:0001744;HP:0001762;HP:0000556;HP:0008659;HP:0005957;HP:0000463;HP:0001249;HP:0001161;HP:0000107;HP:0001251;HP:0001263;HP:…
MAN2B1	1	0.435017	57	HP:0000256;HP:0007256;HP:0005469;HP:0007232;HP:0000286;HP:0000294;HP:0001547;HP:0002970;HP:0002059;HP:0002070;HP:0012448;HP:0000337;HP:0000639;HP:0002718;HP:0003487;HP:0000574;HP:0001347;HP:0007772;HP:0000158;HP:0003302;HP:0000272;HP:0002066;HP:0004313;HP:0000687;HP:0000212;HP:0000457;HP:0000400;HP:0001272;HP:0001744;HP:0001922;HP:0008850;HP:0007256;HP:0005619;HP:0000023;HP:0002171;HP:0000943;HP:…
RPGRIP1L	1	0.435215	53	HP:0002323;HP:0002419;HP:0000175;HP:0002342;HP:0001408;HP:0000568;HP:0001162;HP:0000316;HP:0000639;HP:0002910;HP:0001320;HP:0001347;HP:0000079;HP:0002085;HP:0001830;HP:0000272;HP:0000508;HP:0002335;HP:0001395;HP:0000589;HP:0100259;HP:0002650;HP:0002876;HP:0002084;HP:0000657;HP:0001394;HP:0000090;HP:0001744;HP:0001273;HP:0002790;HP:0000556;HP:0008659;HP:0000463;HP:0001249;HP:0000107;HP:0001251;HP:…
HSD17B4	1	0.436552	71	HP:0000256;HP:0000347;HP:0000286;HP:0000550;HP:0001999;HP:0001396;HP:0001408;HP:0001284;HP:0000316;HP:0002910;HP:0000239;HP:0001765;HP:0002119;HP:0007058;HP:0002750;HP:0000486;HP:0001791;HP:0003812;HP:0000133;HP:0003199;HP:0001761;HP:0000767;HP:0001762;HP:0000762;HP:0000268;HP:0008872;HP:0000938;HP:0004322;HP:0000107;HP:0000837;HP:0002240;HP:0001397;HP:0001250;HP:0002007;HP:0003593;HP:0000572;HP:…
ALDH18A1	1	0.436657	71	HP:0004322;HP:0008897;HP:0002644;HP:0007299;HP:0007340;HP:0001317;HP:0002127;HP:0000012;HP:0000639;HP:0002061;HP:0001328;HP:0002450;HP:0003487;HP:0003700;HP:0002495;HP:0001347;HP:0002750;HP:0001498;HP:0000020;HP:0002020;HP:0003677;HP:0002013;HP:0001288;HP:0003743;HP:0002036;HP:0001258;HP:0001761;HP:0001260;HP:0000518;HP:0007178;HP:0002305;HP:0003693;HP:0001249;HP:0004322;HP:0001508;HP:0001252;HP:…
SLC17A5	1	0.437286	42	HP:0002305;HP:0000286;HP:0003819;HP:0001508;HP:0002059;HP:0001939;HP:0001760;HP:0002908;HP:0000639;HP:0001789;HP:0000238;HP:0000508;HP:0001010;HP:0000212;HP:0000218;HP:0001744;HP:0001922;HP:0000463;HP:0001622;HP:0001635;HP:0001249;HP:0000938;HP:0002286;HP:0001251;HP:0001263;HP:0000577;HP:0001252;HP:0002240;HP:0002680;HP:0000280;HP:0000100;HP:0001257;HP:0001250;HP:0000765;HP:0002540;HP:0003025;HP:…
MAP2K2	1	0.443413	70	HP:0003477;HP:0000347;HP:0000286;HP:0000962;HP:0000316;HP:0002750;HP:0000486;HP:0008113;HP:0001631;HP:0000767;HP:0009908;HP:0009891;HP:0000358;HP:0001622;HP:0000268;HP:0008872;HP:0004322;HP:0000938;HP:0001048;HP:0004482;HP:0008070;HP:0001252;HP:0000164;HP:0001642;HP:0000520;HP:0008064;HP:0000365;HP:0001250;HP:0003577;HP:0000561;HP:0002013;HP:0005280;HP:0002217;HP:0000768;HP:0007333;HP:0001093;HP:…
ARX	1	0.465459	73	HP:0000347;HP:0001795;HP:0000426;HP:0002119;HP:0000187;HP:0011341;HP:0000219;HP:0000486;HP:0002510;HP:0001332;HP:0002521;HP:0009921;HP:0000047;HP:0008872;HP:0004322;HP:0001274;HP:0011344;HP:0001845;HP:0001252;HP:0002445;HP:0002094;HP:0002015;HP:0000260;HP:0000664;HP:0008734;HP:0001257;HP:0001250;HP:0000431;HP:0000369;HP:0000336;HP:0001339;HP:0002014;HP:0000294;HP:0001319;HP:0000639;HP:0001328;HP:…
CCDC78	0	0.0221913	1	HP:0003326
TMEM126B	0	0.0409933	3	HP:0002875;HP:0003326;HP:0012431
IGSF1	0	0.0423802	1	HP:0000851
TERC	0	0.057766	2	HP:0001915;HP:0002878
TMPRSS6	0	0.0758146	2	HP:0001891;HP:0002024
CFAP300	0	0.0777394	2	HP:0012265;HP:0004880
SOX17	0	0.0793876	4	HP:0000126;HP:0000076;HP:0000072;HP:0001561
SLC35A1	0	0.0825438	4	HP:0001875;HP:0003593;HP:0001873;HP:0002718
GLIS2	0	0.0828695	3	HP:0000092;HP:0003774;HP:0000090
ODAD4	0	0.0857151	3	HP:0001696;HP:0004880;HP:0002110
SLC25A38	0	0.0864704	4	HP:0001903;HP:0003593;HP:0000005;HP:0003281
TBX18	0	0.0866887	6	HP:0000126;HP:0000003;HP:0008676;HP:0008663;HP:0000100;HP:0000074
NT5C3A	0	0.0875241	2	HP:0001878;HP:0003641
PPA2	0	0.0895654	2	HP:0001695;HP:0001522
AK2	0	0.0945304	5	HP:0000777;HP:0001882;HP:0001888;HP:0005354;HP:0005541
TAC3	0	0.0952088	3	HP:0000044;HP:0000786;HP:0008734
TACR3	0	0.0952088	3	HP:0000044;HP:0000786;HP:0008734
GNA14	0	0.0973894	1	HP:0001028
WRAP53	0	0.0982107	6	HP:0002164;HP:0002860;HP:0001876;HP:0001000;HP:0005528;HP:0008404
TBX20	0	0.0995003	2	HP:0001655;HP:0001680
MAMLD1	0	0.100666	1	HP:0000808
MYLK	0	0.102373	3	HP:0010955;HP:0100771;HP:0004388
CSTA	0	0.102802	2	HP:0100725;HP:0000962
GUCY2C	0	0.103819	2	HP:0002027;HP:0100502
PKD1L1	0	0.106192	2	HP:0001696;HP:0001627
MRPS2	0	0.106378	2	HP:0001943;HP:0003128
FOXF1	0	0.106505	6	HP:0000822;HP:0011718;HP:0001643;HP:0002092;HP:0001694;HP:0003811
SNRPE	0	0.108109	1	HP:0002221
MYOCD	0	0.108182	5	HP:0000015;HP:0100611;HP:0001629;HP:0010955;HP:0004392
FZD6	0	0.108272	1	HP:0001806
WNT4	0	0.108391	11	HP:0011743;HP:0005944;HP:0012245;HP:0000104;HP:0000141;HP:0001061;HP:0008655;HP:0003250;HP:0001007;HP:0000122;HP:0000151
MAP3K1	0	0.109058	7	HP:0000041;HP:0000150;HP:0008665;HP:0002215;HP:0100621;HP:0001007;HP:0012245
KCNE1	0	0.110409	3	HP:0001279;HP:0001657;HP:0000407
PLCE1	0	0.111289	9	HP:0011463;HP:0003774;HP:0000969;HP:0001967;HP:0003073;HP:0003676;HP:0000093;HP:0000100;HP:0000097
SRY	0	0.111449	7	HP:0000037;HP:0000055;HP:0000133;HP:0000098;HP:0000786;HP:0008187;HP:0012245
NPHS2	0	0.112376	10	HP:0003678;HP:0003077;HP:0003774;HP:0000969;HP:0003073;HP:0000093;HP:0000100;HP:0003621;HP:0000097;HP:0003828
RSPO4	0	0.113757	1	HP:0001798
LIPN	0	0.114183	1	HP:0000962
HOXC13	0	0.114383	3	HP:0008070;HP:0001598;HP:0008404
ITGA3	0	0.115039	7	HP:0002098;HP:0002205;HP:0008066;HP:0000100;HP:0000097;HP:0006530;HP:0008404
RSPO2	0	0.115222	2	HP:0005944;HP:0009827
MECOM	0	0.115739	2	HP:0002974;HP:0004859
ZNF750	0	0.116257	2	HP:0000962;HP:0001051
IGFBP7	0	0.116661	2	HP:0001642;HP:0012231
OXCT1	0	0.11977	4	HP:0002789;HP:0002919;HP:0005974;HP:0002013
SEC23B	0	0.120312	7	HP:0003352;HP:0010972;HP:0000952;HP:0001081;HP:0003655;HP:0001923;HP:0001744
FOXN1	0	0.120952	4	HP:0001597;HP:0001596;HP:0005352;HP:0001939
ATP6V1E1	0	0.122535	3	HP:0001638;HP:0001671;HP:0000973
DSTYK	0	0.122852	2	HP:0005599;HP:0001000
OTOGL	0	0.125353	1	HP:0001756
FOXE1	0	0.130968	5	HP:0000175;HP:0010564;HP:0000453;HP:0008191;HP:0001561
PITX1	0	0.13168	4	HP:0003829;HP:0001829;HP:0003065;HP:0001762
RFX6	0	0.133329	10	HP:0001511;HP:0000047;HP:0002594;HP:0002566;HP:0005245;HP:0005233;HP:0001734;HP:0002247;HP:0005242;HP:0002575
PRSS56	0	0.133916	1	HP:0000482
FOXP3	0	0.136348	17	HP:0001873;HP:0001574;HP:0001939;HP:0001890;HP:0000821;HP:0002716;HP:0011473;HP:0002958;HP:0100651;HP:0002715;HP:0000964;HP:0001880;HP:0001871;HP:0025031;HP:0002014;HP:0000818;HP:0002595
FLT4	0	0.139945	9	HP:0003577;HP:0000034;HP:0001560;HP:0007448;HP:0001028;HP:0001597;HP:0003759;HP:0003550;HP:0001790
GJB3	0	0.14058	4	HP:0003593;HP:0005588;HP:0010783;HP:0005595
TBXAS1	0	0.140706	9	HP:0011974;HP:0001873;HP:0011001;HP:0003812;HP:0005890;HP:0005528;HP:0005505;HP:0001882;HP:0100252
FTL	0	0.140775	4	HP:0000519;HP:0003281;HP:0010693;HP:0100018
FZD5	0	0.141047	1	HP:0000589
MATN3	0	0.142262	15	HP:0008103;HP:0006429;HP:0010585;HP:0001216;HP:0003365;HP:0002857;HP:0002812;HP:0003025;HP:0002829;HP:0002654;HP:0010582;HP:0003090;HP:0003088;HP:0002656;HP:0100864
WNT10B	0	0.143017	7	HP:0001849;HP:0001180;HP:0006101;HP:0001171;HP:0001839;HP:0003829;HP:0001770
GRM6	0	0.143901	3	HP:0000662;HP:0012047;HP:0000545
ZFP57	0	0.144396	5	HP:0001511;HP:0003074;HP:0001525;HP:0008255;HP:0001944
ATP6V1B1	0	0.144898	3	HP:0000787;HP:0001947;HP:0000407
ACTA2	0	0.145097	4	HP:0005181;HP:0004942;HP:0011834;HP:0004933
MCEE	0	0.146028	6	HP:0001942;HP:0002020;HP:0002919;HP:0002912;HP:0001944;HP:0001508
CLDN19	0	0.146723	11	HP:0012622;HP:0000545;HP:0000121;HP:0000510;HP:0002150;HP:0000787;HP:0000639;HP:0005567;HP:0001116;HP:0002917;HP:0000010
NAXD	0	0.146926	4	HP:0025215;HP:0003819;HP:0003287;HP:0002180
CRYBB2	0	0.14799	2	HP:0100018;HP:0007976
BFSP2	0	0.148411	3	HP:0000519;HP:0000545;HP:0007834
SLC4A11	0	0.148472	1	HP:0001131
FAM20A	0	0.149896	1	HP:0000212
NPHP3	0	0.14994	8	HP:0000108;HP:0000805;HP:0000092;HP:0001395;HP:0000103;HP:0005576;HP:0001959;HP:0000083
CHRDL1	0	0.150343	10	HP:0007836;HP:0000485;HP:0007819;HP:0100693;HP:0001132;HP:0000518;HP:0001084;HP:0000483;HP:0011487;HP:0007705
FAM161A	0	0.150567	6	HP:0000556;HP:0000543;HP:0000662;HP:0001133;HP:0007737;HP:0000510
FOXE3	0	0.151886	13	HP:0007707;HP:0007779;HP:0000647;HP:0000659;HP:0007700;HP:0000568;HP:0000526;HP:0007700;HP:0007759;HP:0000518;HP:0000482;HP:0000659;HP:0001115
MYO5B	0	0.152287	6	HP:0004395;HP:0001510;HP:0004385;HP:0001944;HP:0002242;HP:0001522
MFRP	0	0.152297	9	HP:0008323;HP:0007737;HP:0000493;HP:0001000;HP:0011510;HP:0000568;HP:0007722;HP:0000591;HP:0012152
ODAD1	0	0.153523	9	HP:0012265;HP:0200073;HP:0012256;HP:0002110;HP:0100750;HP:0001696;HP:0011108;HP:0006532;HP:0000403
MYRF	0	0.154411	10	HP:0004383;HP:0001629;HP:0005160;HP:0008689;HP:0010772;HP:0000062;HP:0000028;HP:0011626;HP:0012741;HP:0000776
CRYGC	0	0.155088	1	HP:0100018
CRYBB1	0	0.155088	1	HP:0100018
CRYBB3	0	0.155088	1	HP:0100018
GALK1	0	0.155384	5	HP:0006579;HP:0000518;HP:0002904;HP:0012023;HP:0012024
KLF1	0	0.155561	9	HP:0003577;HP:0001639;HP:0004322;HP:0010972;HP:0002240;HP:0001923;HP:0002904;HP:0001789;HP:0001744
HR	0	0.156679	8	HP:0003777;HP:0045074;HP:0000653;HP:0001596;HP:0008070;HP:0002231;HP:0007482;HP:0008070
HPSE2	0	0.157285	9	HP:0000126;HP:0010481;HP:0001999;HP:0000805;HP:0000072;HP:0002019;HP:0005346;HP:0000028;HP:0000010
LRIG2	0	0.157285	9	HP:0000126;HP:0010481;HP:0001999;HP:0000805;HP:0000072;HP:0002019;HP:0005346;HP:0000028;HP:0000010
PNPLA2	0	0.157948	6	HP:0002240;HP:0003546;HP:0003701;HP:0003236;HP:0003198;HP:0009058
ENPP1	0	0.158283	7	HP:0000822;HP:0001635;HP:0001658;HP:0004322;HP:0004940;HP:0004912;HP:0001717
ELMO2	0	0.15854	2	HP:0003330;HP:0002597
DNAAF11	0	0.158947	9	HP:0200073;HP:0002110;HP:0001696;HP:0004469;HP:0012263;HP:0011108;HP:0012259;HP:0100582;HP:0000403
TTC7A	0	0.159211	5	HP:0001511;HP:0001629;HP:0002566;HP:0001539;HP:0001561
PKHD1	0	0.159221	18	HP:0000105;HP:0002040;HP:0000107;HP:0005564;HP:0002240;HP:0001562;HP:0001737;HP:0000083;HP:0000113;HP:0001409;HP:0002009;HP:0001407;HP:0003811;HP:0002089;HP:0005576;HP:0001944;HP:0001744;HP:0001405
VSX2	0	0.159231	6	HP:0000568;HP:0000589;HP:0000518;HP:0000568;HP:0000589;HP:0000518
AKR1D1	0	0.16091	13	HP:0003155;HP:0000952;HP:0001508;HP:0002240;HP:0002570;HP:0002910;HP:0001406;HP:0001399;HP:0002014;HP:0002904;HP:0003623;HP:0001744;HP:0003256
SMOC2	0	0.161526	4	HP:0000700;HP:0006350;HP:0000691;HP:0000679
PCARE	0	0.161678	9	HP:0000556;HP:0000662;HP:0007737;HP:0000545;HP:0000512;HP:0001099;HP:0007401;HP:0007843;HP:0000505
CRB1	0	0.162595	7	HP:0000563;HP:0000550;HP:0000510;HP:0012043;HP:0000518;HP:0000505;HP:0008499
NPHP4	0	0.163807	9	HP:0000108;HP:0001903;HP:0003774;HP:0000092;HP:0000103;HP:0001510;HP:0005576;HP:0001959;HP:0000090
HSD3B7	0	0.164646	13	HP:0000952;HP:0001508;HP:0002240;HP:0002570;HP:0002910;HP:0001406;HP:0001399;HP:0002014;HP:0001394;HP:0003623;HP:0200084;HP:0001744;HP:0003256
MPI	0	0.164739	17	HP:0001508;HP:0001252;HP:0002240;HP:0001977;HP:0001399;HP:0011473;HP:0002243;HP:0003642;HP:0002013;HP:0001929;HP:0001395;HP:0003073;HP:0000825;HP:0002014;HP:0001892;HP:0001394;HP:0001976
HOXA13	0	0.164753	23	HP:0008103;HP:0000047;HP:0004209;HP:0003762;HP:0000076;HP:0000074;HP:0001216;HP:0010584;HP:0010109;HP:0000048;HP:0006110;HP:0008080;HP:0008740;HP:0000083;HP:0009623;HP:0000041;HP:0001245;HP:0009464;HP:0010034;HP:0010105;HP:0000054;HP:0009237;HP:0001885
LEMD3	0	0.164918	7	HP:0011001;HP:0001387;HP:0010739;HP:0003676;HP:0001609;HP:0001371;HP:0003764
RAX	0	0.167232	4	HP:0000568;HP:0000528;HP:0009755;HP:0000647
FGF9	0	0.168419	4	HP:0001440;HP:0002967;HP:0009701;HP:0003041
PTPN14	0	0.168547	3	HP:0000218;HP:0001698;HP:0000453
MYPN	0	0.168756	1	HP:0003198
OTULIN	0	0.168904	4	HP:0002254;HP:0000988;HP:0011123;HP:0001386
GJA3	0	0.169137	1	HP:0010920
PDE6G	0	0.169232	5	HP:0000556;HP:0000543;HP:0007843;HP:0011505;HP:0000510
SIX5	0	0.169269	5	HP:0000110;HP:0000365;HP:0000384;HP:0011332;HP:0000083
DNAAF5	0	0.169567	11	HP:0003593;HP:0012208;HP:0200073;HP:0002093;HP:0012256;HP:0001696;HP:0004469;HP:0011108;HP:0003251;HP:0012262;HP:0000403
BMPR1B	0	0.170103	17	HP:0004209;HP:0004322;HP:0009204;HP:0008096;HP:0004691;HP:0001822;HP:0010109;HP:0009575;HP:0009182;HP:0009514;HP:0010194;HP:0009467;HP:0009568;HP:0009536;HP:0009464;HP:0010055;HP:0009161
HMX1	0	0.170784	13	HP:0000556;HP:0004328;HP:0000482;HP:0000647;HP:0007906;HP:0000568;HP:0000589;HP:0000519;HP:0000639;HP:0000518;HP:0000505;HP:0001104;HP:0008572
CRB2	0	0.170843	4	HP:0000238;HP:0000108;HP:0002119;HP:0001561
GLIS3	0	0.170916	6	HP:0001511;HP:0000819;HP:0000851;HP:0000107;HP:0001087;HP:0001396
FUT8	0	0.171152	3	HP:0001511;HP:0001510;HP:0012467
ERBB3	0	0.171515	2	HP:0004389;HP:0002251
TRPM1	0	0.171693	7	HP:0000964;HP:0000639;HP:0007642;HP:0000545;HP:0000512;HP:0007663;HP:0000958
GMNN	0	0.172183	1	HP:0003510
SRP54	0	0.172644	3	HP:0001875;HP:0001738;HP:0000729
ABCB11	0	0.172793	15	HP:0003155;HP:0004322;HP:0003819;HP:0001508;HP:0002240;HP:0002908;HP:0001402;HP:0000989;HP:0003593;HP:0001046;HP:0001406;HP:0002014;HP:0001394;HP:0001744;HP:0002630
C1QBP	0	0.173142	4	HP:0000544;HP:0001638;HP:0011922;HP:0003198
ATP8B1	0	0.173294	12	HP:0003593;HP:0000952;HP:0001508;HP:0002240;HP:0002908;HP:0000989;HP:0002014;HP:0001394;HP:0001744;HP:0006575;HP:0002630;HP:0003510
SLC5A7	0	0.174129	2	HP:0002104;HP:0001324
LRIT3	0	0.174229	3	HP:0000486;HP:0007642;HP:0000545
GATA2	0	0.175753	7	HP:0000286;HP:0001876;HP:0000465;HP:0002863;HP:0000601;HP:0001004;HP:0001182
COL4A4	0	0.176794	13	HP:0000822;HP:0003774;HP:0011501;HP:0000545;HP:0200020;HP:0000790;HP:0000123;HP:0000005;HP:0003676;HP:0000518;HP:0000365;HP:0000093;HP:0000100
GZF1	0	0.177526	4	HP:0000612;HP:0000023;HP:0000545;HP:0002761
LGI4	0	0.17829	1	HP:0002804
CD151	0	0.179691	14	HP:0002715;HP:0003774;HP:0000598;HP:0001574;HP:0000112;HP:0000123;HP:0001871;HP:0012221;HP:0000152;HP:0007678;HP:0011906;HP:0000119;HP:0000407;HP:0008404
HYDIN	0	0.180111	8	HP:0002837;HP:0003593;HP:0012265;HP:0200073;HP:0002110;HP:0011108;HP:0100582;HP:0000403
TRPV3	0	0.181891	10	HP:0000975;HP:0001036;HP:0008070;HP:0002289;HP:0008392;HP:0007759;HP:0002164;HP:0001371;HP:0000989;HP:0008404
KIT	0	0.183906	8	HP:0007544;HP:0002664;HP:0002211;HP:0007443;HP:0000598;HP:0007542;HP:0002251;HP:0001100
EPRS1	0	0.184334	2	HP:0002415;HP:0006808
MESP2	0	0.184399	4	HP:0000902;HP:0003422;HP:0000470;HP:0002091
SCN1B	0	0.184617	8	HP:0012251;HP:0011710;HP:0010819;HP:0001663;HP:0003829;HP:0002373;HP:0002069;HP:0002121
DOCK8	0	0.186864	13	HP:0004429;HP:0000964;HP:0003593;HP:0005425;HP:0005318;HP:0002301;HP:0002664;HP:0001880;HP:0001047;HP:0002138;HP:0002841;HP:0002718;HP:0002099
ATP5F1D	0	0.186877	4	HP:0001942;HP:0008281;HP:0003535;HP:0001254
HADHA	0	0.188023	7	HP:0002240;HP:0001638;HP:0000488;HP:0001943;HP:0001252;HP:0001699;HP:0100950
MCCC2	0	0.188506	8	HP:0001992;HP:0003202;HP:0001596;HP:0003353;HP:0001252;HP:0003108;HP:0001993;HP:0001051
DNAAF3	0	0.188708	12	HP:0000246;HP:0003577;HP:0002098;HP:0002205;HP:0000388;HP:0000789;HP:0002110;HP:0001696;HP:0012263;HP:0000365;HP:0012259;HP:0100582
LFNG	0	0.189495	4	HP:0001238;HP:0002650;HP:0004598;HP:0003422
CCDC115	0	0.190019	3	HP:0002240;HP:0001433;HP:0002180
CISD2	0	0.190148	11	HP:0000648;HP:0000716;HP:0004398;HP:0001757;HP:0002592;HP:0000819;HP:0001138;HP:0030402;HP:0001892;HP:0008320;HP:0000407
RAD51C	0	0.190395	10	HP:0002984;HP:0000126;HP:0003774;HP:0004322;HP:0030680;HP:0003241;HP:0009777;HP:0000028;HP:0009778;HP:0002023
STAT5B	0	0.191031	3	HP:0000824;HP:0002098;HP:0003510
COLEC10	0	0.193595	4	HP:0100336;HP:0001629;HP:0100337;HP:0002553
PRDM12	0	0.19383	2	HP:0007021;HP:0000742
TBX5	0	0.193938	14	HP:0002984;HP:0003468;HP:0004383;HP:0001629;HP:0009829;HP:0009944;HP:0000766;HP:0001191;HP:0002943;HP:0001631;HP:0009777;HP:0001643;HP:0009751;HP:0001199
SECISBP2	0	0.194582	2	HP:0002925;HP:0002750
BLOC1S6	0	0.196725	10	HP:0007513;HP:0000613;HP:0001873;HP:0001010;HP:0007894;HP:0002719;HP:0001882;HP:0000639;HP:0005599;HP:0000505
BGN	0	0.196949	4	HP:0001382;HP:0000316;HP:0030044;HP:0002616
RXYLT1	0	0.197338	4	HP:0000133;HP:0007260;HP:0007033;HP:0007973
SLC10A7	0	0.199452	5	HP:0004322;HP:0003097;HP:0000705;HP:0002652;HP:0005008
CEP152	0	0.199963	3	HP:0001335;HP:0100710;HP:0000718
HSF4	0	0.200103	6	HP:0100018;HP:0007971;HP:0010693;HP:0010920;HP:0001134;HP:0001167
DMP1	0	0.200413	6	HP:0002748;HP:0002148;HP:0004912;HP:0001363;HP:0011001;HP:0000407
PROP1	0	0.201101	8	HP:0000135;HP:0004322;HP:0008202;HP:0001998;HP:0002173;HP:0000821;HP:0000871;HP:0000846
DPM3	0	0.201558	8	HP:0003557;HP:0003642;HP:0001324;HP:0003805;HP:0002910;HP:0003236;HP:0001644;HP:0002515
AGPS	0	0.202059	5	HP:0005792;HP:0003097;HP:0008905;HP:0001508;HP:0010655
NECTIN4	0	0.202448	10	HP:0006297;HP:0002209;HP:0000698;HP:0005709;HP:0010554;HP:0001792;HP:0003777;HP:0045074;HP:0000653;HP:0010765
ITGA8	0	0.202712	13	HP:0000278;HP:0000822;HP:0000786;HP:0000369;HP:0001760;HP:0000813;HP:0000316;HP:0002089;HP:0000110;HP:0000093;HP:0001562;HP:0000148;HP:0000104
GDF1	0	0.203372	9	HP:0001636;HP:0004209;HP:0004467;HP:0001719;HP:0001939;HP:0000337;HP:0001660;HP:0000520;HP:0001669
ADA	0	0.2047	26	HP:0004429;HP:0012191;HP:0010976;HP:0002644;HP:0001508;HP:0001890;HP:0000926;HP:0002240;HP:0001967;HP:0001442;HP:0001888;HP:0002841;HP:0002718;HP:0002099;HP:0003212;HP:0000246;HP:0001880;HP:0004430;HP:0005424;HP:0005365;HP:0005359;HP:0002014;HP:0001744;HP:0002090;HP:0001973;HP:0000907
HPS1	0	0.205086	20	HP:0001638;HP:0002027;HP:0001022;HP:0000978;HP:0000005;HP:0000639;HP:0002091;HP:0000225;HP:0000083;HP:0007603;HP:0002573;HP:0001141;HP:0000421;HP:0002037;HP:0002206;HP:0000995;HP:0003010;HP:0005576;HP:0001480;HP:0001107
UGT1A1	0	0.205314	4	HP:0001298;HP:0000952;HP:0001343;HP:0008282
HMGCL	0	0.205913	11	HP:0001262;HP:0001945;HP:0001992;HP:0003150;HP:0003344;HP:0003819;HP:0001942;HP:0001259;HP:0002240;HP:0001987;HP:0001943
SPTLC2	0	0.210425	8	HP:0200042;HP:0002936;HP:0001760;HP:0000970;HP:0007141;HP:0001218;HP:0002754;HP:0002460
UMPS	0	0.210505	13	HP:0005435;HP:0001629;HP:0004826;HP:0001263;HP:0001508;HP:0003526;HP:0003218;HP:0001631;HP:0000790;HP:0011273;HP:0004447;HP:0003339;HP:0003267
MSX2	0	0.211001	4	HP:0004492;HP:0000894;HP:0002697;HP:0002697
PDE6H	0	0.211084	6	HP:0000613;HP:0000662;HP:0007663;HP:0007641;HP:0000639;HP:0008020
SLC25A24	0	0.211236	4	HP:0000568;HP:0001363;HP:0000998;HP:0005328
NMNAT1	0	0.211855	13	HP:0000556;HP:0000540;HP:0000648;HP:0001141;HP:0000543;HP:0000613;HP:0000662;HP:0000550;HP:0007401;HP:0000639;HP:0007843;HP:0001116;HP:0000505
CANT1	0	0.211908	4	HP:0000592;HP:0004322;HP:0002650;HP:0002761
MYH9	0	0.212639	26	HP:0000408;HP:0003774;HP:0001873;HP:0002239;HP:0000978;HP:0001977;HP:0000478;HP:0008264;HP:0000093;HP:0002907;HP:0003621;HP:0000079;HP:0000822;HP:0001658;HP:0000132;HP:0005101;HP:0008619;HP:0001757;HP:0000421;HP:0000790;HP:0000123;HP:0000519;HP:0001902;HP:0003010;HP:0000518;HP:0001892
LRAT	0	0.212718	11	HP:0000556;HP:0002527;HP:0000543;HP:0000613;HP:0000654;HP:0000662;HP:0000550;HP:0007875;HP:0000510;HP:0000639;HP:0000980
KCNJ8	0	0.215144	7	HP:0001698;HP:0001643;HP:0000280;HP:0000998;HP:0000708;HP:0001561;HP:0004948
SLC25A4	0	0.215565	9	HP:0001639;HP:0004902;HP:0003737;HP:0009125;HP:0100678;HP:0001537;HP:0008070;HP:0004440;HP:0008386
LTBP3	0	0.216107	8	HP:0004322;HP:0008450;HP:0000705;HP:0000926;HP:0002945;HP:0008441;HP:0000677;HP:0002750
PYROXD1	0	0.216319	4	HP:0009063;HP:0030195;HP:0003715;HP:0009073
PLCB4	0	0.216451	24	HP:0000256;HP:0000347;HP:0004453;HP:0000175;HP:0009088;HP:0000689;HP:0007628;HP:0008559;HP:0002094;HP:0008537;HP:0000160;HP:0004451;HP:0000678;HP:0005216;HP:0007627;HP:0009102;HP:0000402;HP:0000384;HP:0000378;HP:0000369;HP:0000311;HP:0002104;HP:0000162;HP:0000358
GNAI3	0	0.216451	24	HP:0000256;HP:0000347;HP:0004453;HP:0000175;HP:0009088;HP:0000689;HP:0007628;HP:0008559;HP:0002094;HP:0008537;HP:0000160;HP:0004451;HP:0000678;HP:0005216;HP:0007627;HP:0009102;HP:0000402;HP:0000384;HP:0000378;HP:0000369;HP:0000311;HP:0002104;HP:0000162;HP:0000358
HOXD13	0	0.217707	33	HP:0006097;HP:0009779;HP:0006101;HP:0008083;HP:0001571;HP:0005867;HP:0005863;HP:0001830;HP:0006159;HP:0001156;HP:0009642;HP:0001501;HP:0004692;HP:0006185;HP:0004209;HP:0009702;HP:0008848;HP:0005627;HP:0010554;HP:0010049;HP:0001841;HP:0000894;HP:0009882;HP:0010743;HP:0006042;HP:0001032;HP:0004220;HP:0009473;HP:0009185;HP:0000311;HP:0006587;HP:0010077;HP:0100490
GHR	0	0.217845	10	HP:0000592;HP:0004322;HP:0000274;HP:0001620;HP:0001939;HP:0009826;HP:0001367;HP:0000818;HP:0000119;HP:0003799
FGF14	0	0.218371	1	HP:0002131
RPGRIP1	0	0.218875	15	HP:0000556;HP:0011463;HP:0000563;HP:0001141;HP:0000613;HP:0000550;HP:0012043;HP:0007843;HP:0000518;HP:0008499;HP:0000608;HP:0000613;HP:0000551;HP:0007663;HP:0007688
NKX3-2	0	0.219322	5	HP:0003521;HP:0002970;HP:0100569;HP:0000773;HP:0004288
DYNC2H1	0	0.219436	14	HP:0002007;HP:0003026;HP:0011927;HP:0005469;HP:0010454;HP:0005280;HP:0000773;HP:0000774;HP:0000062;HP:0010579;HP:0003016;HP:0002650;HP:0011220;HP:0005257
FHL1	0	0.222398	13	HP:0011675;HP:0003701;HP:0001639;HP:0002093;HP:0003306;HP:0003704;HP:0003805;HP:0000470;HP:0003418;HP:0003691;HP:0003676;HP:0003236;HP:0001371
PTHLH	0	0.222484	5	HP:0010049;HP:0004322;HP:0010743;HP:0000677;HP:0000684
LRP4	0	0.222528	9	HP:0002984;HP:0003022;HP:0000347;HP:0000494;HP:0000089;HP:0000316;HP:0001159;HP:0011220;HP:0000104
CCDC88C	0	0.222576	2	HP:0000238;HP:0002119
POLR1D	0	0.225213	5	HP:0000452;HP:0000347;HP:0000175;HP:0000453;HP:0000494
ACP5	0	0.225903	26	HP:0002205;HP:0004322;HP:0000926;HP:0011108;HP:0005403;HP:0003301;HP:0000821;HP:0002091;HP:0002716;HP:0005374;HP:0000403;HP:0003621;HP:0007526;HP:0001045;HP:0000460;HP:0004979;HP:0002657;HP:0003025;HP:0000979;HP:0001034;HP:0001370;HP:0000369;HP:0005576;HP:0005387;HP:0002090;HP:0001973
COL10A1	0	0.226199	18	HP:0003371;HP:0002970;HP:0006414;HP:0000926;HP:0005819;HP:0003301;HP:0006431;HP:0009882;HP:0006028;HP:0005871;HP:0009844;HP:0003502;HP:0002812;HP:0002980;HP:0008833;HP:0006634;HP:0006208;HP:0002515
IHH	0	0.226538	53	HP:0004209;HP:0009462;HP:0004322;HP:0006146;HP:0006236;HP:0010049;HP:0000005;HP:0001169;HP:0009882;HP:0006213;HP:0009279;HP:0001032;HP:0010107;HP:0005194;HP:0009467;HP:0004279;HP:0006165;HP:0009638;HP:0001204;HP:0000887;HP:0002970;HP:0003097;HP:0010017;HP:0002812;HP:0003099;HP:0004279;HP:0000767;HP:0002650;HP:0002866;HP:0001821;HP:0002869;HP:0002984;HP:0003022;HP:0005792;HP:0006438;HP:0005736;HP:…
LTBP2	0	0.226774	9	HP:0000540;HP:0000613;HP:0007765;HP:0000485;HP:0008007;HP:0001083;HP:0100693;HP:0000218;HP:0007957
MMP13	0	0.22694	42	HP:0010585;HP:0002970;HP:0003021;HP:0006603;HP:0003015;HP:0003071;HP:0000926;HP:0002750;HP:0004566;HP:0001377;HP:0002812;HP:0002980;HP:0003031;HP:0008476;HP:0002758;HP:0002982;HP:0008905;HP:0002986;HP:0002651;HP:0002515;HP:0002869;HP:0010585;HP:0002970;HP:0003021;HP:0006603;HP:0003015;HP:0003071;HP:0000926;HP:0002750;HP:0004566;HP:0001377;HP:0002812;HP:0002980;HP:0003031;HP:0008476;HP:0002758;HP:…
TRAPPC2	0	0.227728	18	HP:0000926;HP:0002938;HP:0002655;HP:0004594;HP:0003521;HP:0002812;HP:0002829;HP:0010582;HP:0003090;HP:0000470;HP:0007759;HP:0008843;HP:0002650;HP:0001552;HP:0001376;HP:0002866;HP:0100864;HP:0002808
KCNMA1	0	0.228147	4	HP:0002069;HP:0010849;HP:0007166;HP:0002121
DLL3	0	0.228372	10	HP:0000902;HP:0003521;HP:0002205;HP:0002937;HP:0003305;HP:0000470;HP:0001522;HP:0003310;HP:0002948;HP:0003510
DDB2	0	0.229308	13	HP:0002861;HP:0000491;HP:0000613;HP:0004334;HP:0001029;HP:0001009;HP:0002671;HP:0000656;HP:0003079;HP:0000621;HP:0000992;HP:0000509;HP:0006739
SHOX	0	0.22936	35	HP:0002984;HP:0003022;HP:0000347;HP:0003067;HP:0003027;HP:0005736;HP:0003993;HP:0002986;HP:0002938;HP:0100864;HP:0006381;HP:0008845;HP:0002984;HP:0003022;HP:0005736;HP:0002673;HP:0003063;HP:0003102;HP:0006459;HP:0010044;HP:0003712;HP:0002762;HP:0001831;HP:0003067;HP:0003038;HP:0001191;HP:0002982;HP:0003027;HP:0008873;HP:0001832;HP:0002996;HP:0002986;HP:0000218;HP:0002650;HP:0006248
FAH	0	0.229449	26	HP:0002590;HP:0002239;HP:0003235;HP:0000121;HP:0001508;HP:0004510;HP:0002240;HP:0001402;HP:0001994;HP:0002910;HP:0001943;HP:0003768;HP:0004298;HP:0000083;HP:0003163;HP:0001639;HP:0003231;HP:0001541;HP:0000096;HP:0006254;HP:0004912;HP:0006949;HP:0001892;HP:0001394;HP:0001744;HP:0006554
EDNRB	0	0.229998	7	HP:0001520;HP:0007894;HP:0008619;HP:0001022;HP:0008513;HP:0006958;HP:0002251
RIN2	0	0.230788	3	HP:0000256;HP:0002650;HP:0000973
SH3PXD2B	0	0.231397	14	HP:0003026;HP:0004611;HP:0000293;HP:0000347;HP:0005731;HP:0006487;HP:0030680;HP:0000270;HP:0000689;HP:0003015;HP:0000501;HP:0000316;HP:0000520;HP:0001090
LIPT1	0	0.231489	3	HP:0004902;HP:0001263;HP:0010895
AGXT	0	0.231622	19	HP:0002653;HP:0000488;HP:0002756;HP:0009830;HP:0000121;HP:0001678;HP:0001942;HP:0004417;HP:0000083;HP:0000648;HP:0003159;HP:0011001;HP:0004950;HP:0000965;HP:0000790;HP:0001138;HP:0100758;HP:0008672;HP:0001063
HAX1	0	0.232788	7	HP:0003593;HP:0001263;HP:0001875;HP:0002863;HP:0002718;HP:0001250;HP:0001909
NDUFB8	0	0.232881	5	HP:0001252;HP:0001638;HP:0001298;HP:0002878;HP:0003128
CLCN7	0	0.233118	6	HP:0001903;HP:0001923;HP:0001433;HP:0002757;HP:0010628;HP:0011002
SLC35D1	0	0.23354	19	HP:0000256;HP:0000175;HP:0000773;HP:0003300;HP:0000774;HP:0008108;HP:0000882;HP:0000272;HP:0000947;HP:0003025;HP:0003180;HP:0008873;HP:0004233;HP:0000470;HP:0001561;HP:0001156;HP:0003826;HP:0000907;HP:0000895
AIRE	0	0.233963	21	HP:0001096;HP:0006297;HP:0001081;HP:0001596;HP:0007663;HP:0001746;HP:0000829;HP:0001133;HP:0002024;HP:0003621;HP:0100651;HP:0001045;HP:0001903;HP:0002728;HP:0004319;HP:0000580;HP:0000134;HP:0000819;HP:0200120;HP:0002014;HP:0002582
OBSL1	0	0.234405	5	HP:0002007;HP:0005274;HP:0000463;HP:0000272;HP:0004322
IL11RA	0	0.234761	1	HP:0004440
PMS2	0	0.235106	18	HP:0001438;HP:0001574;HP:0003006;HP:0002671;HP:0012174;HP:0003011;HP:0002885;HP:0002715;HP:0002664;HP:0000997;HP:0002665;HP:0002859;HP:0000707;HP:0001871;HP:0025031;HP:0002888;HP:0000957;HP:0001909
SLC25A20	0	0.236512	13	HP:0001638;HP:0002615;HP:0001324;HP:0001714;HP:0001678;HP:0002240;HP:0001987;HP:0001662;HP:0006543;HP:0001943;HP:0006682;HP:0004756;HP:0001250
FGF10	0	0.237011	41	HP:0009462;HP:0000579;HP:0007900;HP:0000316;HP:0000337;HP:0007732;HP:0000410;HP:0000680;HP:0005707;HP:0009944;HP:0001245;HP:0000974;HP:0000378;HP:0000668;HP:0007656;HP:0000629;HP:0000198;HP:0009741;HP:0002984;HP:0003022;HP:0004209;HP:0006297;HP:0000670;HP:0100258;HP:0000217;HP:0000495;HP:0011065;HP:0009637;HP:0009740;HP:0000506;HP:0001233;HP:0000494;HP:0001092;HP:0007892;HP:0008743;HP:0000620;HP:…
ACAD9	0	0.237547	15	HP:0001635;HP:0001873;HP:0001324;HP:0002910;HP:0001399;HP:0001943;HP:0002181;HP:0003128;HP:0003546;HP:0001639;HP:0003215;HP:0001414;HP:0001298;HP:0001644;HP:0001297
HYAL1	0	0.237829	9	HP:0000193;HP:0002159;HP:0004322;HP:0003170;HP:0005280;HP:0000176;HP:0012069;HP:0000403;HP:0000951
XPC	0	0.239219	15	HP:0000491;HP:0000613;HP:0000656;HP:0002671;HP:0000621;HP:0000992;HP:0011463;HP:0004334;HP:0001010;HP:0001029;HP:0012056;HP:0001009;HP:0003079;HP:0006739;HP:0000509
TRIP11	0	0.240012	23	HP:0002984;HP:0000463;HP:0003196;HP:0003175;HP:0001538;HP:0000773;HP:0010660;HP:0000923;HP:0000916;HP:0000894;HP:0001789;HP:0000882;HP:0004606;HP:0006489;HP:0003521;HP:0005280;HP:0001561;HP:0000470;HP:0002983;HP:0004331;HP:0003826;HP:0001552;HP:0010675
KBTBD13	0	0.240225	9	HP:0003551;HP:0003677;HP:0003552;HP:0003690;HP:0003722;HP:0009046;HP:0001288;HP:0003798;HP:0003198
CARS2	0	0.240718	4	HP:0002376;HP:0011922;HP:0200134;HP:0002123
CHSY1	0	0.241168	17	HP:0009702;HP:0008368;HP:0000175;HP:0000699;HP:0010049;HP:0002974;HP:0010743;HP:0000664;HP:0000648;HP:0000592;HP:0001234;HP:0000691;HP:0008619;HP:0002553;HP:0002002;HP:0001159;HP:0011087
MNX1	0	0.243602	23	HP:0000076;HP:0004796;HP:0007293;HP:0001263;HP:0003270;HP:0010447;HP:0003829;HP:0002019;HP:0002144;HP:0000010;HP:0000020;HP:0000085;HP:0009790;HP:0009789;HP:0002025;HP:0009793;HP:0000813;HP:0009791;HP:0001287;HP:0000143;HP:0001153;HP:0000011;HP:0002023
COG4	0	0.243706	10	HP:0000556;HP:0000592;HP:0004322;HP:0003311;HP:0005328;HP:0001875;HP:0002910;HP:0000518;HP:0001476;HP:0000407
ACADVL	0	0.243785	18	HP:0001254;HP:0003738;HP:0001324;HP:0001252;HP:0002240;HP:0001397;HP:0001645;HP:0009045;HP:0003552;HP:0001639;HP:0002013;HP:0001404;HP:0003215;HP:0003234;HP:0002789;HP:0001958;HP:0003236;HP:0008305
ACAT1	0	0.243933	4	HP:0001249;HP:0005974;HP:0002013;HP:0001944
LRBA	0	0.245773	21	HP:0100759;HP:0001369;HP:0001873;HP:0002028;HP:0002583;HP:0002720;HP:0006528;HP:0001508;HP:0001890;HP:0011108;HP:0000821;HP:0002716;HP:0000403;HP:0002099;HP:0005263;HP:0002850;HP:0002110;HP:0003676;HP:0001510;HP:0002090;HP:0000509
NAXE	0	0.245861	3	HP:0001251;HP:0002334;HP:0011355
PSAP	0	0.245909	9	HP:0007266;HP:0003593;HP:0003819;HP:0002093;HP:0001265;HP:0002283;HP:0002922;HP:0002871;HP:0001276
FTCD	0	0.245982	6	HP:0001889;HP:0001249;HP:0004821;HP:0001510;HP:0003612;HP:0003355
RMRP	0	0.246172	29	HP:0004804;HP:0006589;HP:0007464;HP:0008921;HP:0002286;HP:0002644;HP:0045074;HP:0003347;HP:0002938;HP:0002032;HP:0001972;HP:0000653;HP:0002024;HP:0001888;HP:0002213;HP:0100255;HP:0000248;HP:0004810;HP:0005374;HP:0002251;HP:0001382;HP:0001377;HP:0005360;HP:0004279;HP:0008069;HP:0008450;HP:0002665;HP:0001875;HP:0002650
HINT1	0	0.247544	11	HP:0000975;HP:0002411;HP:0003394;HP:0003552;HP:0002486;HP:0003390;HP:0001760;HP:0003676;HP:0003236;HP:0009027;HP:0002380
TGIF1	0	0.248636	8	HP:0008501;HP:0002507;HP:0000508;HP:0005280;HP:0000437;HP:0005273;HP:0000601;HP:0000161
OSGEP	0	0.249383	3	HP:0000252;HP:0002917;HP:0000100
NEK1	0	0.249446	19	HP:0000773;HP:0001177;HP:0001162;HP:0005716;HP:0100255;HP:0001320;HP:0001789;HP:0000161;HP:0002589;HP:0000113;HP:0001302;HP:0001827;HP:0005873;HP:0002983;HP:0000062;HP:0002089;HP:0005349;HP:0005766;HP:0005817
RNASEH2B	0	0.249513	4	HP:0009704;HP:0002135;HP:0001298;HP:0002059
ABCB7	0	0.249906	11	HP:0002470;HP:0001310;HP:0001939;HP:0004840;HP:0002075;HP:0002080;HP:0001260;HP:0002169;HP:0003487;HP:0001347;HP:0003621
CIB2	0	0.250784	6	HP:0003577;HP:0001270;HP:0000510;HP:0001751;HP:0011476;HP:0001751
ZMPSTE24	0	0.251501	29	HP:0005995;HP:0009064;HP:0000292;HP:0000347;HP:0000464;HP:0000842;HP:0000905;HP:0003635;HP:0008070;HP:0000270;HP:0006480;HP:0000418;HP:0009803;HP:0003074;HP:0000320;HP:0000520;HP:0000894;HP:0000160;HP:0001070;HP:0000678;HP:0001952;HP:0003077;HP:0004334;HP:0001870;HP:0009839;HP:0002299;HP:0001371;HP:0009002;HP:0000831
PRRT2	0	0.252691	6	HP:0007098;HP:0000739;HP:0002268;HP:0007359;HP:0002197;HP:0002372
TMEM260	0	0.25273	6	HP:0001249;HP:0001660;HP:0001629;HP:0001274;HP:0100520;HP:0011611
PDSS2	0	0.253001	8	HP:0002133;HP:0100704;HP:0000969;HP:0011968;HP:0001319;HP:0000093;HP:0000100;HP:0002151
HADH	0	0.253729	14	HP:0002605;HP:0008872;HP:0001639;HP:0001985;HP:0003812;HP:0002913;HP:0001252;HP:0003215;HP:0002173;HP:0001510;HP:0006929;HP:0001644;HP:0004448;HP:0001397
PCYT1A	0	0.255695	24	HP:0000556;HP:0012815;HP:0004565;HP:0000887;HP:0003021;HP:0008897;HP:0000689;HP:0003300;HP:0010049;HP:0000639;HP:0002979;HP:0008002;HP:0000403;HP:0000529;HP:0002657;HP:0002812;HP:0002980;HP:0000548;HP:0002982;HP:0008905;HP:0001156;HP:0002650;HP:0008821;HP:0003375
HPD	0	0.256511	11	HP:0001942;HP:0003161;HP:0003231;HP:0001508;HP:0003607;HP:0001256;HP:0003161;HP:0001392;HP:0003231;HP:0003607;HP:0001250
PLOD2	0	0.258087	14	HP:0000023;HP:0002980;HP:0000938;HP:0001059;HP:0004322;HP:0002645;HP:0002659;HP:0000926;HP:0000768;HP:0001371;HP:0002987;HP:0003080;HP:0006380;HP:0001762
AGL	0	0.258404	18	HP:0001638;HP:0003693;HP:0004322;HP:0001324;HP:0002240;HP:0002910;HP:0001943;HP:0000455;HP:0003198;HP:0000219;HP:0000272;HP:0003077;HP:0005280;HP:0001714;HP:0000490;HP:0001395;HP:0003236;HP:0000233
DHODH	0	0.259359	28	HP:0002984;HP:0003022;HP:0000347;HP:0000698;HP:0000175;HP:0002946;HP:0008897;HP:0001760;HP:0000656;HP:0000405;HP:0002974;HP:0001374;HP:0000625;HP:0005211;HP:0000272;HP:0000204;HP:0002558;HP:0000494;HP:0000453;HP:0000077;HP:0000378;HP:0000369;HP:0000028;HP:0000767;HP:0001159;HP:0000054;HP:0009778;HP:0002021
ALDH4A1	0	0.259505	6	HP:0001249;HP:0003108;HP:0003080;HP:0003137;HP:0008358;HP:0001250
IFT43	0	0.260621	19	HP:0000256;HP:0000268;HP:0000347;HP:0003774;HP:0004322;HP:0000774;HP:0000232;HP:0000685;HP:0002007;HP:0001799;HP:0004969;HP:0000506;HP:0000687;HP:0000973;HP:0001388;HP:0001159;HP:0001394;HP:0000090;HP:0000958
MC2R	0	0.260771	10	HP:0000953;HP:0000098;HP:0001508;HP:0002719;HP:0001259;HP:0005616;HP:0001988;HP:0008163;HP:0003154;HP:0001250
XYLT2	0	0.260802	21	HP:0001763;HP:0004322;HP:0100807;HP:0000939;HP:0000541;HP:0000639;HP:0010511;HP:0000765;HP:0000072;HP:0008619;HP:0000465;HP:0001631;HP:0003312;HP:0002753;HP:0003084;HP:0001646;HP:0000518;HP:0000646;HP:0003550;HP:0002953;HP:0001634
WNT3	0	0.262349	21	HP:0008839;HP:0000130;HP:0000175;HP:0011027;HP:0010451;HP:0000568;HP:0100336;HP:0011743;HP:0003057;HP:0005316;HP:0000042;HP:0001543;HP:0000238;HP:0000453;HP:0003811;HP:0002089;HP:0000518;HP:0009827;HP:0000148;HP:0000104;HP:0002023
SOX3	0	0.26235	7	HP:0001423;HP:0012245;HP:0001256;HP:0000821;HP:0004322;HP:0001263;HP:0000871
KIF22	0	0.262494	32	HP:0010585;HP:0012296;HP:0003083;HP:0008457;HP:0006016;HP:0012299;HP:0008819;HP:0001374;HP:0006454;HP:0000272;HP:0005121;HP:0001388;HP:0002650;HP:0000977;HP:0005008;HP:0005092;HP:0004322;HP:0003370;HP:0001252;HP:0003015;HP:0003071;HP:0003301;HP:0010301;HP:0001498;HP:0002857;HP:0003025;HP:0003090;HP:0010582;HP:0002651;HP:0009836;HP:0012297;HP:0006127
PTH	0	0.263149	7	HP:0002514;HP:0001281;HP:0002901;HP:0000829;HP:0000518;HP:0002905;HP:0001250
BPNT2	0	0.26328	14	HP:0002999;HP:0003196;HP:0000347;HP:0000431;HP:0004322;HP:0000348;HP:0010049;HP:0001773;HP:0000520;HP:0000365;HP:0001831;HP:0000160;HP:0002857;HP:0004440
MAB21L2	0	0.263796	8	HP:0000528;HP:0000482;HP:0001263;HP:0000568;HP:0000589;HP:0000478;HP:0000518;HP:0002652
GALT	0	0.264292	16	HP:0001249;HP:0003355;HP:0012023;HP:0001508;HP:0004918;HP:0002240;HP:0001942;HP:0002013;HP:0000815;HP:0001410;HP:0001878;HP:0000518;HP:0001394;HP:0002014;HP:0008209;HP:0012024
CDH3	0	0.264893	26	HP:0000968;HP:0100257;HP:0007754;HP:0001171;HP:0001574;HP:0000164;HP:0045074;HP:0000478;HP:0000152;HP:0000653;HP:0003011;HP:0000618;HP:0001592;HP:0002209;HP:0009473;HP:0000924;HP:0000691;HP:0008070;HP:0000687;HP:0040064;HP:0003777;HP:0001597;HP:0001159;HP:0012385;HP:0003549;HP:0045075
LIAS	0	0.26498	4	HP:0001252;HP:0002154;HP:0004902;HP:0001250
BRCA2	0	0.265449	9	HP:0001511;HP:0006727;HP:0000252;HP:0001508;HP:0004808;HP:0003221;HP:0009778;HP:0000957;HP:0002023
DDOST	0	0.265467	8	HP:0002020;HP:0000486;HP:0003593;HP:0003642;HP:0001263;HP:0001410;HP:0001508;HP:0002019
RRM2B	0	0.265561	2	HP:0002376;HP:0200134
TOE1	0	0.265612	5	HP:0005957;HP:0000135;HP:0001321;HP:0001263;HP:0012110
BSND	0	0.266087	28	HP:0002914;HP:0003081;HP:0001622;HP:0001249;HP:0001508;HP:0001252;HP:0001563;HP:0001265;HP:0000005;HP:0012213;HP:0000127;HP:0000103;HP:0004737;HP:0001789;HP:0000859;HP:0003113;HP:0000083;HP:0003577;HP:0004909;HP:0001270;HP:0000969;HP:0002900;HP:0001561;HP:0012605;HP:0002902;HP:0005576;HP:0005565;HP:0000407
RETREG1	0	0.266708	11	HP:0000020;HP:0003477;HP:0009771;HP:0001069;HP:0001284;HP:0006121;HP:0001265;HP:0003676;HP:0002754;HP:0003621;HP:0001257
PDCD10	0	0.267714	8	HP:0002060;HP:0002315;HP:0001342;HP:0000707;HP:0001871;HP:0001626;HP:0003470;HP:0001250
ST14	0	0.268385	16	HP:0000498;HP:0000613;HP:0007665;HP:0008070;HP:0000164;HP:0001507;HP:0045074;HP:0000951;HP:0007431;HP:0008070;HP:0007759;HP:0003777;HP:0002299;HP:0001597;HP:0007840;HP:0002212
MMAB	0	0.269379	24	HP:0001254;HP:0008872;HP:0001873;HP:0002098;HP:0002154;HP:0001263;HP:0001508;HP:0001252;HP:0001942;HP:0002240;HP:0002919;HP:0002912;HP:0001903;HP:0002013;HP:0012120;HP:0003210;HP:0001876;HP:0001946;HP:0001259;HP:0001875;HP:0001987;HP:0003145;HP:0003623;HP:0001944
GPC6	0	0.269419	31	HP:0005060;HP:0003196;HP:0000347;HP:0000286;HP:0001028;HP:0001060;HP:0000581;HP:0006376;HP:0009756;HP:0000272;HP:0008905;HP:0001631;HP:0005025;HP:0005085;HP:0000028;HP:0006389;HP:0001537;HP:0004415;HP:0005050;HP:0005792;HP:0005736;HP:0012107;HP:0008800;HP:0002007;HP:0001629;HP:0000431;HP:0003038;HP:0005280;HP:0008873;HP:0000343;HP:0000470
NHP2	0	0.269537	10	HP:0002514;HP:0001249;HP:0001873;HP:0001876;HP:0000029;HP:0005528;HP:0002164;HP:0001510;HP:0001394;HP:0008404
B3GALNT2	0	0.269882	15	HP:0006829;HP:0000568;HP:0007033;HP:0000541;HP:0000238;HP:0000609;HP:0000618;HP:0002126;HP:0000545;HP:0001321;HP:0007260;HP:0003560;HP:0000518;HP:0003236;HP:0002350
CLCNKB	0	0.270174	24	HP:0002914;HP:0003081;HP:0001622;HP:0001249;HP:0001508;HP:0001252;HP:0001563;HP:0001265;HP:0000005;HP:0012213;HP:0000127;HP:0000103;HP:0000859;HP:0003113;HP:0000083;HP:0003577;HP:0004909;HP:0001270;HP:0000969;HP:0002900;HP:0001561;HP:0012605;HP:0002902;HP:0000407
CHUK	0	0.270442	10	HP:0009824;HP:0000252;HP:0009939;HP:0000963;HP:0001539;HP:0010808;HP:0000042;HP:0009816;HP:0011136;HP:0009892
IRF6	0	0.270932	23	HP:0000193;HP:0000196;HP:0000204;HP:0000175;HP:0000668;HP:0000175;HP:0010554;HP:0000048;HP:0009756;HP:0009757;HP:0000046;HP:0009758;HP:0000204;HP:0009755;HP:0000726;HP:0008726;HP:0009754;HP:0000059;HP:0003298;HP:0000028;HP:0000196;HP:0000013;HP:0001762
RIPK4	0	0.271225	28	HP:0003196;HP:0000347;HP:0000175;HP:0007418;HP:0008689;HP:0001792;HP:0000568;HP:0009803;HP:0000316;HP:0009756;HP:0000882;HP:0006610;HP:0000050;HP:0000561;HP:0001511;HP:0001798;HP:0000204;HP:0009755;HP:0000327;HP:0000378;HP:0002025;HP:0000369;HP:0002006;HP:0000062;HP:0000059;HP:0009777;HP:0001159;HP:0002223
MECR	0	0.272097	4	HP:0012751;HP:0001332;HP:0000648;HP:0001260
SLC4A4	0	0.272205	9	HP:0001249;HP:0005546;HP:0004910;HP:0001995;HP:0002049;HP:0000501;HP:0001510;HP:0000518;HP:0000585
DDHD1	0	0.272646	12	HP:0003477;HP:0003677;HP:0002936;HP:0007340;HP:0001258;HP:0001761;HP:0002355;HP:0002650;HP:0002061;HP:0003487;HP:0001347;HP:0003621
MAT1A	0	0.275391	6	HP:0001249;HP:0003235;HP:0001332;HP:0011096;HP:0007305;HP:0001347
CLN6	0	0.275556	24	HP:0000529;HP:0002333;HP:0000546;HP:0001311;HP:0003208;HP:0003205;HP:0001250;HP:0002074;HP:0001251;HP:0002367;HP:0002352;HP:0002059;HP:0008765;HP:0003208;HP:0002071;HP:0003581;HP:0003657;HP:0001250;HP:0001336;HP:0000726;HP:0000716;HP:0003226;HP:0003205;HP:0002074
UROS	0	0.276978	23	HP:0100324;HP:0000559;HP:0000938;HP:0001873;HP:0004322;HP:0001081;HP:0001596;HP:0002756;HP:0000153;HP:0000987;HP:0000998;HP:0002797;HP:0011457;HP:0000992;HP:0003577;HP:0000953;HP:0001010;HP:0009473;HP:0001878;HP:0001072;HP:0001744;HP:0002953;HP:0000509
SIM1	0	0.277296	4	HP:0006889;HP:0000729;HP:0000736;HP:0008915
SLC37A4	0	0.27825	46	HP:0000939;HP:0001939;HP:0001942;HP:0001507;HP:0012522;HP:0002884;HP:0002910;HP:0000478;HP:0001626;HP:0002718;HP:0000119;HP:0003128;HP:0000155;HP:0003077;HP:0002664;HP:0000924;HP:0000790;HP:0001875;HP:0000660;HP:0025031;HP:0001733;HP:0000097;HP:0000105;HP:0001538;HP:0004322;HP:0002092;HP:0001574;HP:0002240;HP:0001997;HP:0006280;HP:0000787;HP:0001402;HP:0012213;HP:0001943;HP:0000152;HP:0000823;HP:…
POMGNT2	0	0.280768	7	HP:0000238;HP:0001321;HP:0001263;HP:0007260;HP:0000568;HP:0002119;HP:0007973
HIBCH	0	0.28096	5	HP:0001636;HP:0003468;HP:0001999;HP:0001274;HP:0003355
LAMP2	0	0.281153	20	HP:0001249;HP:0001263;HP:0001700;HP:0001716;HP:0003700;HP:0003710;HP:0011675;HP:0002375;HP:0003546;HP:0003701;HP:0001639;HP:0003812;HP:0001423;HP:0001685;HP:0001761;HP:0003236;HP:0003458;HP:0000505;HP:0001644;HP:0001640
MITF	0	0.281258	39	HP:0007513;HP:0002227;HP:0008619;HP:0000635;HP:0007894;HP:0002226;HP:0008527;HP:0000613;HP:0001022;HP:0000005;HP:0000639;HP:0000365;HP:0000664;HP:0007750;HP:0001003;HP:0000540;HP:0000486;HP:0002227;HP:0002216;HP:0000431;HP:0002211;HP:0007443;HP:0001010;HP:0000430;HP:0001756;HP:0005592;HP:0002226;HP:0007990;HP:0000505;HP:0003828;HP:0008527;HP:0001100;HP:0001093;HP:0000256;HP:0000568;HP:0000589;HP:…
WDR19	0	0.281471	38	HP:0000556;HP:0000293;HP:0003774;HP:0000319;HP:0004322;HP:0001385;HP:0004442;HP:0010554;HP:0000112;HP:0000774;HP:0006532;HP:0009882;HP:0000540;HP:0001382;HP:0002007;HP:0000510;HP:0000973;HP:0005528;HP:0000411;HP:0010174;HP:0000767;HP:0009836;HP:0000233;HP:0000023;HP:0000293;HP:0003774;HP:0004322;HP:0100866;HP:0000774;HP:0001773;HP:0000093;HP:0000219;HP:0000545;HP:0003259;HP:0000089;HP:0003016;HP:…
SUFU	0	0.282146	6	HP:0100259;HP:0000316;HP:0002419;HP:0006817;HP:0001251;HP:0000348
CAD	0	0.283295	4	HP:0001903;HP:0200134;HP:0001263;HP:0001250
ORC4	0	0.283305	22	HP:0000268;HP:0000347;HP:0000319;HP:0001508;HP:0008665;HP:0002779;HP:0003187;HP:0003561;HP:0000160;HP:0002750;HP:0001382;HP:0001511;HP:0002020;HP:0000066;HP:0000252;HP:0003100;HP:0008551;HP:0002780;HP:0001620;HP:0011968;HP:0000430;HP:0006498
NKX2-5	0	0.283356	19	HP:0001636;HP:0001629;HP:0001684;HP:0001712;HP:0004935;HP:0012248;HP:0005110;HP:0001682;HP:0001636;HP:0004209;HP:0004467;HP:0000337;HP:0000520;HP:0005990;HP:0000821;HP:0001510;HP:0100028;HP:0006887;HP:0001939
FGF3	0	0.28366	10	HP:0000347;HP:0011372;HP:0000698;HP:0011476;HP:0000691;HP:0000687;HP:0000276;HP:0011266;HP:0010609;HP:0002194
BANF1	0	0.284911	24	HP:0005585;HP:0010537;HP:0000347;HP:0004322;HP:0002092;HP:0001387;HP:0000905;HP:0001508;HP:0000939;HP:0045074;HP:0000653;HP:0000520;HP:0002621;HP:0000772;HP:0002973;HP:0000678;HP:0000272;HP:0009839;HP:0100578;HP:0011703;HP:0000444;HP:0001371;HP:0002650;HP:0001476
USP18	0	0.284961	7	HP:0002514;HP:0000238;HP:0001622;HP:0001342;HP:0000252;HP:0002126;HP:0002119
PDGFRB	0	0.284991	9	HP:0000540;HP:0009771;HP:0001507;HP:0001156;HP:0002925;HP:0000684;HP:0002750;HP:0000407;HP:0000951
NAGS	0	0.285615	10	HP:0001254;HP:0001289;HP:0002013;HP:0002098;HP:0001508;HP:0001259;HP:0001987;HP:0100543;HP:0000718;HP:0001250
CNNM2	0	0.285872	5	HP:0001249;HP:0002917;HP:0001317;HP:0001249;HP:0002917
PITX2	0	0.286482	31	HP:0000502;HP:0000481;HP:0000047;HP:0000322;HP:0001999;HP:0001087;HP:0000482;HP:0000824;HP:0000164;HP:0000526;HP:0007873;HP:0000639;HP:0007957;HP:0000501;HP:0007730;HP:0000558;HP:0004298;HP:0000219;HP:0000627;HP:0000486;HP:0007676;HP:0000431;HP:0000485;HP:0000327;HP:0002025;HP:0000668;HP:0011500;HP:0000336;HP:0007990;HP:0003828;HP:0002023
MT-TP	0	0.286869	12	HP:0001336;HP:0001251;HP:0003542;HP:0001324;HP:0002123;HP:0003200;HP:0003198;HP:0002151;HP:0001427;HP:0001257;HP:0001250;HP:0000407
PEPD	0	0.286905	21	HP:0003196;HP:0006579;HP:0001873;HP:0001999;HP:0001263;HP:0006528;HP:0001939;HP:0002240;HP:0000316;HP:0002162;HP:0006532;HP:0000520;HP:0002725;HP:0011220;HP:0000967;HP:0002099;HP:0007489;HP:0001903;HP:0000508;HP:0007473;HP:0001744
TXNL4A	0	0.287563	25	HP:0004502;HP:0000322;HP:0000347;HP:0008872;HP:0000193;HP:0000175;HP:0004691;HP:0001939;HP:0000426;HP:0000316;HP:0000303;HP:0000405;HP:0000581;HP:0000160;HP:0000338;HP:0001629;HP:0000204;HP:0000384;HP:0000453;HP:0000089;HP:0000430;HP:0000411;HP:0001631;HP:0000233;HP:0000652
NDP	0	0.287565	21	HP:0001249;HP:0000568;HP:0000541;HP:0008052;HP:0000718;HP:0007973;HP:0006887;HP:0000594;HP:0000738;HP:0001250;HP:0000648;HP:0000709;HP:0000618;HP:0007676;HP:0000726;HP:0007759;HP:0000667;HP:0000518;HP:0000555;HP:0001730;HP:0000407
ADAMTS18	0	0.287701	34	HP:0000482;HP:0001595;HP:0002085;HP:0002436;HP:0000654;HP:0000394;HP:0000545;HP:0000548;HP:0007773;HP:0003812;HP:0000533;HP:0002789;HP:0007787;HP:0000518;HP:0000358;HP:0000268;HP:0000541;HP:0001195;HP:0007534;HP:0001643;HP:0000455;HP:0011003;HP:0000445;HP:0006529;HP:0004328;HP:0200065;HP:0001629;HP:0009918;HP:0000506;HP:0001083;HP:0012294;HP:0000505;HP:0012230;HP:0002021
CDC45	0	0.288285	7	HP:0000252;HP:0000347;HP:0003187;HP:0004322;HP:0008551;HP:0006498;HP:0004440
EGR2	0	0.288289	12	HP:0003577;HP:0003693;HP:0001291;HP:0003431;HP:0009830;HP:0001270;HP:0001284;HP:0007182;HP:0001319;HP:0003484;HP:0003383;HP:0002460
WDR35	0	0.289878	23	HP:0000023;HP:0000268;HP:0001363;HP:0000107;HP:0000773;HP:0008070;HP:0010442;HP:0000774;HP:0000316;HP:0000232;HP:0000581;HP:0002007;HP:0006487;HP:0000506;HP:0008905;HP:0000691;HP:0000687;HP:0000369;HP:0000470;HP:0001388;HP:0001159;HP:0000767;HP:0000377
PCBD1	0	0.29024	6	HP:0004923;HP:0001270;HP:0001337;HP:0008297;HP:0001252;HP:0001276
GAA	0	0.290344	19	HP:0001945;HP:0011400;HP:0002205;HP:0001252;HP:0002240;HP:0001284;HP:0002094;HP:0001716;HP:0000365;HP:0003725;HP:0005165;HP:0000158;HP:0003701;HP:0004944;HP:0002747;HP:0006597;HP:0003236;HP:0001744;HP:0001640
CEP135	0	0.290637	4	HP:0000278;HP:0003577;HP:0000340;HP:0010864
CFL2	0	0.290872	5	HP:0003789;HP:0003798;HP:0001324;HP:0001252;HP:0002194
DHTKD1	0	0.291063	2	HP:0001256;HP:0003355
CDT1	0	0.29107	19	HP:0000347;HP:0001508;HP:0002097;HP:0002816;HP:0006443;HP:0003187;HP:0003561;HP:0000160;HP:0002750;HP:0001511;HP:0000252;HP:0008551;HP:0000327;HP:0003100;HP:0011968;HP:0000369;HP:0000028;HP:0000179;HP:0000895
MTR	0	0.29118	9	HP:0001889;HP:0003658;HP:0001249;HP:0008872;HP:0001263;HP:0001508;HP:0003223;HP:0002059;HP:0002370
SLX4	0	0.291237	17	HP:0000414;HP:0002984;HP:0000347;HP:0004322;HP:0000365;HP:0000581;HP:0001045;HP:0001903;HP:0000085;HP:0000252;HP:0002860;HP:0000125;HP:0009777;HP:0000028;HP:0003828;HP:0000957;HP:0009778
UFM1	0	0.291241	2	HP:0000253;HP:0200134
UFC1	0	0.291241	2	HP:0000253;HP:0200134
TRPV4	0	0.291327	40	HP:0000271;HP:0001547;HP:0003311;HP:0003015;HP:0005042;HP:0000926;HP:0001760;HP:0002750;HP:0001498;HP:0003521;HP:0002812;HP:0003180;HP:0000470;HP:0001216;HP:0002751;HP:0000768;HP:0008833;HP:0002515;HP:0002831;HP:0003336;HP:0003477;HP:0003562;HP:0002766;HP:0002879;HP:0002810;HP:0002093;HP:0000926;HP:0000774;HP:0003911;HP:0002834;HP:0002825;HP:0002822;HP:0003332;HP:0001558;HP:0002826;HP:0001371;HP:…
SLC2A2	0	0.291347	25	HP:0003155;HP:0001263;HP:0001574;HP:0001508;HP:0003270;HP:0004915;HP:0001939;HP:0003758;HP:0001507;HP:0003109;HP:0002024;HP:0000119;HP:0003076;HP:0002749;HP:0012468;HP:0000924;HP:0003537;HP:0002900;HP:0000707;HP:0002148;HP:0025031;HP:0002909;HP:0000124;HP:0003549;HP:0004396
MDH2	0	0.291527	5	HP:0001252;HP:0200134;HP:0001263;HP:0002151;HP:0002490
KARS1	0	0.292124	7	HP:0009588;HP:0001263;HP:0002936;HP:0001284;HP:0001265;HP:0001761;HP:0009027
HOXB1	0	0.292545	9	HP:0000463;HP:0000347;HP:0000319;HP:0003680;HP:0011800;HP:0000369;HP:0010628;HP:0000565;HP:0000358
NHS	0	0.292907	22	HP:0000482;HP:0002342;HP:0100018;HP:0000699;HP:0000568;HP:0000426;HP:0009803;HP:0000639;HP:0000501;HP:0000276;HP:0006346;HP:0000448;HP:0000717;HP:0001500;HP:0001141;HP:0008031;HP:0000275;HP:0001423;HP:0000572;HP:0000519;HP:0000400;HP:0006332
MYF5	0	0.292917	13	HP:0000486;HP:0007831;HP:0000473;HP:0006657;HP:0000508;HP:0000766;HP:0010558;HP:0012366;HP:0003319;HP:0002945;HP:0002650;HP:0002948;HP:0000772
PGAP1	0	0.292959	4	HP:0100704;HP:0001249;HP:0004841;HP:0001250
GPX4	0	0.29325	35	HP:0010230;HP:0000887;HP:0007187;HP:0009381;HP:0000262;HP:0003021;HP:0009803;HP:0002663;HP:0001831;HP:0002132;HP:0003026;HP:0002657;HP:0008905;HP:0006059;HP:0003180;HP:0000878;HP:0001631;HP:0008798;HP:0002869;HP:0000358;HP:0001762;HP:0001582;HP:0000773;HP:0001252;HP:0010049;HP:0000774;HP:0000926;HP:0003085;HP:0008786;HP:0011675;HP:0003025;HP:0005280;HP:0000470;HP:0004491;HP:0004688
EXTL3	0	0.293262	2	HP:0012759;HP:0002652
NFU1	0	0.294135	9	HP:0001254;HP:0002092;HP:0001263;HP:0001324;HP:0001508;HP:0002093;HP:0011968;HP:0003128;HP:0008972
MMUT	0	0.294222	22	HP:0001638;HP:0001254;HP:0003774;HP:0001873;HP:0002154;HP:0001263;HP:0001508;HP:0001252;HP:0001882;HP:0002240;HP:0002188;HP:0002912;HP:0012120;HP:0002013;HP:0005979;HP:0001259;HP:0001987;HP:0001733;HP:0011695;HP:0001970;HP:0001944;HP:0002453
DPAGT1	0	0.294328	4	HP:0003677;HP:0003701;HP:0002650;HP:0001270
ORC6	0	0.2947	26	HP:0006628;HP:0002970;HP:0000773;HP:0001508;HP:0000774;HP:0000308;HP:0002094;HP:0006532;HP:0003187;HP:0000325;HP:0003561;HP:0000160;HP:0002750;HP:0008665;HP:0001511;HP:0002812;HP:0000252;HP:0000046;HP:0010306;HP:0000327;HP:0003100;HP:0008551;HP:0011968;HP:0000028;HP:0000179;HP:0006498
KIAA1109	0	0.294939	8	HP:0002202;HP:0001776;HP:0001321;HP:0000568;HP:0001305;HP:0000518;HP:0012444;HP:0002828
ACVR1	0	0.294949	18	HP:0004209;HP:0001249;HP:0006429;HP:0001596;HP:0002093;HP:0001822;HP:0000405;HP:0008449;HP:0011988;HP:0004629;HP:0000687;HP:0011989;HP:0010054;HP:0003016;HP:0011987;HP:0010034;HP:0002650;HP:0000407
MRE11	0	0.295226	13	HP:0000571;HP:0002066;HP:0002072;HP:0001332;HP:0001265;HP:0000640;HP:0003676;HP:0002075;HP:0001260;HP:0000657;HP:0001272;HP:0002359;HP:0007772
MPLKIP	0	0.295333	2	HP:0002299;HP:0001249
THAP1	0	0.295743	10	HP:0000234;HP:0000473;HP:0001336;HP:0002356;HP:0012048;HP:0003829;HP:0002451;HP:0001304;HP:0001260;HP:0012049
FLVCR2	0	0.296749	12	HP:0000238;HP:0001511;HP:0001622;HP:0000347;HP:0001321;HP:0001274;HP:0002324;HP:0001561;HP:0001939;HP:0001305;HP:0001371;HP:0002365
TWIST2	0	0.296787	20	HP:0000561;HP:0005105;HP:0006709;HP:0002933;HP:0000153;HP:0001126;HP:0011224;HP:0011267;HP:0000062;HP:0002223;HP:0000958;HP:0000154;HP:0000750;HP:0000414;HP:0000561;HP:0008496;HP:0005280;HP:0000629;HP:0008509;HP:0002023
AP3B2	0	0.29723	4	HP:0000648;HP:0002376;HP:0200134;HP:0001263
RLIM	0	0.297379	2	HP:0001249;HP:0000028
IFT122	0	0.297532	50	HP:0001816;HP:0000286;HP:0004442;HP:0006563;HP:0000939;HP:0000639;HP:0000232;HP:0001399;HP:0002213;HP:0001831;HP:0012622;HP:0000545;HP:0009466;HP:0008905;HP:0000691;HP:0000687;HP:0000668;HP:0001395;HP:0000218;HP:0001388;HP:0001837;HP:0000767;HP:0000556;HP:0006297;HP:0005792;HP:0000268;HP:0000463;HP:0000293;HP:0001538;HP:0008070;HP:0000773;HP:0003071;HP:0000774;HP:0002240;HP:0009880;HP:0009882;HP:…
WNT7A	0	0.297593	67	HP:0000141;HP:0008839;HP:0000286;HP:0006101;HP:0002827;HP:0008363;HP:0001162;HP:0009104;HP:0001773;HP:0002557;HP:0001802;HP:0002436;HP:0006492;HP:0003070;HP:0006502;HP:0005914;HP:0001762;HP:0002984;HP:0000047;HP:0003041;HP:0004322;HP:0005613;HP:0000885;HP:0002987;HP:0002990;HP:0000189;HP:0000431;HP:0000369;HP:0000470;HP:0000768;HP:0006262;HP:0000475;HP:0006143;HP:0002937;HP:0001171;HP:0009465;HP:…
CLN5	0	0.297743	14	HP:0000529;HP:0002333;HP:0001336;HP:0001249;HP:0000546;HP:0001251;HP:0003226;HP:0001311;HP:0002376;HP:0003208;HP:0002312;HP:0003205;HP:0001250;HP:0002074
YAP1	0	0.298756	10	HP:0000612;HP:0001249;HP:0000175;HP:0003829;HP:0002006;HP:0000790;HP:0000568;HP:0000518;HP:0000407;HP:0000567
ACADM	0	0.299155	15	HP:0001254;HP:0001263;HP:0001252;HP:0002240;HP:0001942;HP:0002910;HP:0001943;HP:0002181;HP:0001397;HP:0001250;HP:0002013;HP:0003234;HP:0001259;HP:0003108;HP:0008309
SLC5A5	0	0.299515	9	HP:0000158;HP:0001249;HP:0001254;HP:0002019;HP:0000821;HP:0001510;HP:0001537;HP:0000958;HP:0000853
SLC6A9	0	0.299785	3	HP:0002804;HP:0001263;HP:0002267
MMAA	0	0.300318	26	HP:0001254;HP:0008872;HP:0001873;HP:0002098;HP:0002154;HP:0001263;HP:0001508;HP:0001252;HP:0001942;HP:0002240;HP:0002919;HP:0002912;HP:0001250;HP:0003593;HP:0001903;HP:0002013;HP:0003210;HP:0012120;HP:0001876;HP:0001946;HP:0001259;HP:0001875;HP:0001987;HP:0003145;HP:0001944;HP:0001337
ANAPC1	0	0.301095	10	HP:0004322;HP:0000924;HP:0008897;HP:0001231;HP:0008070;HP:0001029;HP:0011342;HP:0001118;HP:0001009;HP:0000028
MOCS2	0	0.301418	21	HP:0011814;HP:0001249;HP:0003606;HP:0008872;HP:0003570;HP:0011942;HP:0003534;HP:0002059;HP:0002932;HP:0001285;HP:0003643;HP:0003739;HP:0001250;HP:0000804;HP:0011943;HP:0003359;HP:0001083;HP:0003808;HP:0011935;HP:0010934;HP:0003166
PALB2	0	0.301436	13	HP:0000252;HP:0001629;HP:0001915;HP:0000286;HP:0008897;HP:0003006;HP:0000470;HP:0003221;HP:0000316;HP:0002667;HP:0002885;HP:0000957;HP:0009778
DRC1	0	0.302347	19	HP:0000481;HP:0001746;HP:0002315;HP:0001696;HP:0012263;HP:0005938;HP:0000005;HP:0000405;HP:0100582;HP:0000389;HP:0002688;HP:0000246;HP:0011109;HP:0002381;HP:0001334;HP:0002110;HP:0000458;HP:0003251;HP:0002090
BOLA3	0	0.303153	11	HP:0001254;HP:0002013;HP:0001263;HP:0001324;HP:0002093;HP:0001522;HP:0002240;HP:0001644;HP:0003128;HP:0008972;HP:0001250
CLN3	0	0.303589	23	HP:0002361;HP:0001249;HP:0000550;HP:0001317;HP:0002059;HP:0003208;HP:0000608;HP:0002505;HP:0001300;HP:0001250;HP:0000648;HP:0000709;HP:0000529;HP:0000618;HP:0001336;HP:0000739;HP:0000726;HP:0000510;HP:0003463;HP:0001260;HP:0003205;HP:0001922;HP:0002074
VPS53	0	0.304036	9	HP:0002187;HP:0012098;HP:0010864;HP:0001290;HP:0002059;HP:0002448;HP:0002521;HP:0007514;HP:0001272
MEOX1	0	0.304394	21	HP:0000175;HP:0030680;HP:0002162;HP:0000005;HP:0000466;HP:0000772;HP:0000410;HP:0001335;HP:0005988;HP:0000470;HP:0002813;HP:0000465;HP:0007291;HP:0000122;HP:0002650;HP:0005640;HP:0000324;HP:0003828;HP:0004602;HP:0000912;HP:0000407
TRAIP	0	0.304497	3	HP:0000252;HP:0002205;HP:0004322
SPTBN2	0	0.304673	5	HP:0001252;HP:0006934;HP:0001321;HP:0001337;HP:0007256
KRIT1	0	0.304694	10	HP:0002514;HP:0007797;HP:0002315;HP:0003829;HP:0006576;HP:0000005;HP:0002170;HP:0003011;HP:0001250;HP:0000951
PRSS12	0	0.304902	5	HP:0000486;HP:0000639;HP:0001249;HP:0006801;HP:0003487
TAT	0	0.305247	12	HP:0003161;HP:0001249;HP:0003231;HP:0001574;HP:0001939;HP:0001507;HP:0000707;HP:0000478;HP:0001510;HP:0000119;HP:0007812;HP:0000951
TAF13	0	0.305419	3	HP:0001511;HP:0001249;HP:0003510
CA8	0	0.306121	7	HP:0003577;HP:0000486;HP:0001256;HP:0001251;HP:0001350;HP:0001260;HP:0001337
TSHB	0	0.306301	11	HP:0000158;HP:0005280;HP:0001252;HP:0001539;HP:0001939;HP:0000851;HP:0000260;HP:0001537;HP:0001615;HP:0006887;HP:0008850
MFSD8	0	0.307125	16	HP:0000488;HP:0001251;HP:0001263;HP:0002059;HP:0002360;HP:0003621;HP:0001268;HP:0002180;HP:0000648;HP:0003678;HP:0000618;HP:0000572;HP:0002123;HP:0002353;HP:0001272;HP:0000750
LBR	0	0.30725	70	HP:0000256;HP:0000347;HP:0008516;HP:0003021;HP:0006559;HP:0004510;HP:0000476;HP:0001162;HP:0000316;HP:0001169;HP:0001978;HP:0005716;HP:0001790;HP:0001830;HP:0001802;HP:0000272;HP:0008754;HP:0003440;HP:0003811;HP:0000878;HP:0005528;HP:0002101;HP:0006619;HP:0010659;HP:0001433;HP:0002240;HP:0001804;HP:0004599;HP:0001367;HP:0001852;HP:0006637;HP:0000327;HP:0008364;HP:0005280;HP:0000369;HP:0001789;HP:…
ASL	0	0.307296	23	HP:0001249;HP:0001254;HP:0008872;HP:0003217;HP:0001251;HP:0003355;HP:0001263;HP:0001508;HP:0002240;HP:0002181;HP:0001250;HP:0005961;HP:0001951;HP:0002013;HP:0011359;HP:0001950;HP:0001259;HP:0001395;HP:0001987;HP:0000737;HP:0009886;HP:0003623;HP:0002038
DCC	0	0.30772	4	HP:0030302;HP:0001249;HP:0001274;HP:0007817
NPHP1	0	0.307935	26	HP:0002404;HP:0000108;HP:0003774;HP:0002419;HP:0001251;HP:0003158;HP:0005583;HP:0100957;HP:0001252;HP:0000639;HP:0000005;HP:0000103;HP:0001320;HP:0001959;HP:0000083;HP:0002194;HP:0000571;HP:0000822;HP:0001903;HP:0011933;HP:0000510;HP:0000092;HP:0001510;HP:0000657;HP:0005576;HP:0000090
PLEC	0	0.308838	17	HP:0001030;HP:0003551;HP:0003202;HP:0008066;HP:0002938;HP:0003391;HP:0003577;HP:0003678;HP:0003324;HP:0008551;HP:0001270;HP:0000430;HP:0001561;HP:0000490;HP:0003560;HP:0001371;HP:0003236
TAFAZZIN	0	0.309981	23	HP:0001635;HP:0000293;HP:0001508;HP:0001913;HP:0000303;HP:0005437;HP:0011675;HP:0003546;HP:0001639;HP:0008322;HP:0002058;HP:0001270;HP:0003756;HP:0001288;HP:0000490;HP:0001875;HP:0000311;HP:0001510;HP:0001644;HP:0000400;HP:0001706;HP:0004913;HP:0001762
ALDH7A1	0	0.310482	9	HP:0002133;HP:0002643;HP:0001249;HP:0001557;HP:0002123;HP:0001252;HP:0001939;HP:0002069;HP:0000750
DNAJC12	0	0.310885	4	HP:0004923;HP:0001332;HP:0001249;HP:0000750
EED	0	0.310978	3	HP:0000316;HP:0001249;HP:0001548
ITGA7	0	0.311068	10	HP:0003557;HP:0003593;HP:0001249;HP:0003202;HP:0001270;HP:0008947;HP:0001319;HP:0003236;HP:0002650;HP:0003198
TCTN3	0	0.311081	19	HP:0000347;HP:0000286;HP:0004322;HP:0005736;HP:0000175;HP:0001547;HP:0002059;HP:0000180;HP:0010442;HP:0000316;HP:0002132;HP:0009466;HP:0000369;HP:0000199;HP:0000218;HP:0001156;HP:0000191;HP:0000767;HP:0001770
CFAP418	0	0.311611	23	HP:0000556;HP:0030635;HP:0000543;HP:0000130;HP:0000512;HP:0030498;HP:0007401;HP:0001513;HP:0002910;HP:0000529;HP:0001256;HP:0000085;HP:0030844;HP:0000546;HP:0000545;HP:0000548;HP:0000510;HP:0000533;HP:0000668;HP:0100259;HP:0000518;HP:0000505;HP:0000750
TPP1	0	0.311703	13	HP:0000529;HP:0001336;HP:0000546;HP:0000550;HP:0001251;HP:0003463;HP:0001311;HP:0002059;HP:0002376;HP:0003205;HP:0001250;HP:0000750;HP:0002074
AGK	0	0.312202	22	HP:0001873;HP:0004901;HP:0001324;HP:0002093;HP:0001252;HP:0003737;HP:0003388;HP:0000639;HP:0000501;HP:0012378;HP:0003198;HP:0002151;HP:0003593;HP:0000486;HP:0003546;HP:0001639;HP:0000545;HP:0001270;HP:0003535;HP:0000519;HP:0001510;HP:0003828
PTH1R	0	0.312756	50	HP:0006352;HP:0006335;HP:0000668;HP:0004209;HP:0100759;HP:0000347;HP:0000938;HP:0003072;HP:0003155;HP:0002756;HP:0003021;HP:0000121;HP:0000773;HP:0000692;HP:0000829;HP:0000452;HP:0003109;HP:0002150;HP:0000316;HP:0000520;HP:0000365;HP:0000248;HP:0002737;HP:0006380;HP:0005871;HP:0003026;HP:0003273;HP:0006487;HP:0004676;HP:0000453;HP:0002148;HP:0002515;HP:0003510;HP:0001622;HP:0000347;HP:0003177;HP:…
DHFR	0	0.314001	13	HP:0005484;HP:0001889;HP:0001873;HP:0002421;HP:0001251;HP:0001263;HP:0001876;HP:0011968;HP:0002059;HP:0002240;HP:0000980;HP:0003828;HP:0002121
GNPTG	0	0.314499	20	HP:0000943;HP:0004322;HP:0001547;HP:0003370;HP:0001155;HP:0000280;HP:0001650;HP:0001659;HP:0002857;HP:0001256;HP:0000545;HP:0002829;HP:0003333;HP:0000470;HP:0007759;HP:0000768;HP:0002650;HP:0003307;HP:0002869;HP:0002808
CHD1	0	0.315867	2	HP:0000717;HP:0001249
P3H1	0	0.316604	26	HP:0000023;HP:0000938;HP:0008796;HP:0001263;HP:0002757;HP:0000270;HP:0010049;HP:0000926;HP:0000520;HP:0000260;HP:0005855;HP:0000883;HP:0002980;HP:0003784;HP:0003100;HP:0002982;HP:0002645;HP:0008873;HP:0000311;HP:0002986;HP:0004331;HP:0001388;HP:0002650;HP:0001552;HP:0002953;HP:0002808
SALL4	0	0.316953	61	HP:0004378;HP:0000076;HP:0000286;HP:0000568;HP:0010026;HP:0002974;HP:0000316;HP:0002973;HP:0000486;HP:0004712;HP:0000453;HP:0009486;HP:0011994;HP:0006064;HP:0000544;HP:0001227;HP:0000143;HP:0002949;HP:0006248;HP:0002650;HP:0008998;HP:0000518;HP:0000377;HP:0008572;HP:0000542;HP:0000324;HP:0007766;HP:0000612;HP:0000126;HP:0009921;HP:0006501;HP:0001873;HP:0003063;HP:0100258;HP:0000452;HP:0009016;HP:…
LMX1B	0	0.317014	41	HP:0006424;HP:0009780;HP:0001763;HP:0000175;HP:0000482;HP:0009788;HP:0000501;HP:0002999;HP:0001798;HP:0006657;HP:0000508;HP:0001598;HP:0006633;HP:0000790;HP:0006437;HP:0000767;HP:0000518;HP:0002650;HP:0003997;HP:0001762;HP:0009760;HP:0004209;HP:0004322;HP:0009783;HP:0001807;HP:0009785;HP:0002938;HP:0006443;HP:0000093;HP:0000100;HP:0001032;HP:0000083;HP:0005255;HP:0001377;HP:0000563;HP:0000204;HP:…
DENND5A	0	0.317023	3	HP:0002478;HP:0200134;HP:0001263
CEP41	0	0.317038	10	HP:0000488;HP:0001249;HP:0002419;HP:0001251;HP:0001263;HP:0010442;HP:0000062;HP:0000657;HP:0000090;HP:0000054
COQ9	0	0.317328	10	HP:0005484;HP:0001712;HP:0001263;HP:0011968;HP:0002059;HP:0001272;HP:0001612;HP:0002151;HP:0001347;HP:0003128
NBEA	0	0.317565	5	HP:0001249;HP:0011170;HP:0000729;HP:0010819;HP:0001263
HEXA	0	0.31801	12	HP:0000618;HP:0002361;HP:0003593;HP:0002835;HP:0002421;HP:0000726;HP:0003495;HP:0002267;HP:0001252;HP:0000741;HP:0010729;HP:0001250
ITCH	0	0.31842	12	HP:0002007;HP:0000268;HP:0001263;HP:0002028;HP:0004482;HP:0000369;HP:0002240;HP:0000520;HP:0000269;HP:0000331;HP:0001744;HP:0000358
SLC39A13	0	0.31855	51	HP:0006290;HP:0006339;HP:0006429;HP:0009183;HP:0010585;HP:0002868;HP:0006304;HP:0003015;HP:0003071;HP:0010584;HP:0000926;HP:0003301;HP:0000677;HP:0001182;HP:0000951;HP:0002857;HP:0000592;HP:0003025;HP:0001238;HP:0000707;HP:0002651;HP:0003508;HP:0100864;HP:0003393;HP:0008848;HP:0006429;HP:0000193;HP:0000938;HP:0001763;HP:0003370;HP:0000689;HP:0003071;HP:0000926;HP:0010049;HP:0000978;HP:0009803;HP:…
GLDC	0	0.31913	18	HP:0001249;HP:0001254;HP:0002154;HP:0008288;HP:0001274;HP:0001252;HP:0001265;HP:0000718;HP:0001347;HP:0001250;HP:0100710;HP:0100247;HP:0001336;HP:0000752;HP:0001522;HP:0000737;HP:0003108;HP:0000711
AMT	0	0.31913	18	HP:0001249;HP:0001254;HP:0002154;HP:0008288;HP:0001274;HP:0001252;HP:0001265;HP:0000718;HP:0001347;HP:0001250;HP:0100710;HP:0100247;HP:0001336;HP:0000752;HP:0001522;HP:0000737;HP:0003108;HP:0000711
APTX	0	0.31963	28	HP:0003124;HP:0003693;HP:0001251;HP:0001266;HP:0001324;HP:0002070;HP:0001284;HP:0001265;HP:0002078;HP:0000640;HP:0003581;HP:0001268;HP:0003621;HP:0000571;HP:0002066;HP:0003387;HP:0002936;HP:0000590;HP:0001332;HP:0000764;HP:0003073;HP:0001761;HP:0100543;HP:0001260;HP:0002650;HP:0000657;HP:0001337;HP:0001272
GPAA1	0	0.31986	4	HP:0000938;HP:0001272;HP:0001263;HP:0001250
PC	0	0.320791	15	HP:0001249;HP:0001263;HP:0001252;HP:0002240;HP:0006970;HP:0001943;HP:0002169;HP:0002151;HP:0003128;HP:0001250;HP:0003577;HP:0003542;HP:0002049;HP:0003348;HP:0007190
MMADHC	0	0.320798	21	HP:0002160;HP:0003658;HP:0001249;HP:0001254;HP:0001263;HP:0005518;HP:0001252;HP:0002497;HP:0000639;HP:0002912;HP:0001250;HP:0003593;HP:0001889;HP:0002156;HP:0003210;HP:0012120;HP:0003223;HP:0001332;HP:0003145;HP:0003524;HP:0002120
GATA6	0	0.321696	24	HP:0011623;HP:0000023;HP:0001636;HP:0001263;HP:0001508;HP:0011682;HP:0005912;HP:0001642;HP:0001660;HP:0003074;HP:0001643;HP:0001669;HP:0001250;HP:0001511;HP:0001655;HP:0003076;HP:0002594;HP:0000252;HP:0002566;HP:0000819;HP:0001537;HP:0004388;HP:0011611;HP:0002092
GM2A	0	0.322041	12	HP:0000618;HP:0002835;HP:0002421;HP:0000726;HP:0003495;HP:0001263;HP:0002267;HP:0001252;HP:0000741;HP:0003470;HP:0001276;HP:0001250
LAMC3	0	0.322061	2	HP:0002069;HP:0001263
GDF6	0	0.322316	25	HP:0000175;HP:0030680;HP:0000568;HP:0002162;HP:0000005;HP:0000466;HP:0000772;HP:0000410;HP:0001335;HP:0005988;HP:0010469;HP:0000470;HP:0002813;HP:0000465;HP:0000589;HP:0007291;HP:0100259;HP:0000122;HP:0002650;HP:0005640;HP:0000324;HP:0003828;HP:0004602;HP:0000912;HP:0000407
ALDOA	0	0.322421	15	HP:0001249;HP:0000286;HP:0001895;HP:0004322;HP:0000952;HP:0001081;HP:0002162;HP:0001082;HP:0000823;HP:0003198;HP:0001930;HP:0000508;HP:0000470;HP:0001744;HP:0001897
RAC3	0	0.323299	7	HP:0002126;HP:0001344;HP:0001249;HP:0002119;HP:0002282;HP:0001290;HP:0006989
UROC1	0	0.323357	10	HP:0004322;HP:0001251;HP:0002286;HP:0010864;HP:0000635;HP:0000639;HP:0001337;HP:0000718;HP:0006887;HP:0012237
LHX3	0	0.323931	7	HP:0001249;HP:0010627;HP:0004322;HP:0000824;HP:0000470;HP:0008213;HP:0000407
DYM	0	0.324048	48	HP:0010230;HP:0002970;HP:0003311;HP:0008897;HP:0006450;HP:0009803;HP:0001169;HP:0003467;HP:0003521;HP:0000252;HP:0002942;HP:0000911;HP:0003180;HP:0008905;HP:0002650;HP:0002515;HP:0002866;HP:0003375;HP:0000268;HP:0004997;HP:0001263;HP:0002681;HP:0000920;HP:0002692;HP:0010049;HP:0000926;HP:0002938;HP:0000303;HP:0000280;HP:0010743;HP:0003274;HP:0000882;HP:0002857;HP:0001498;HP:0008786;HP:0008835;HP:…
PGK1	0	0.324309	18	HP:0000556;HP:0001249;HP:0001251;HP:0001263;HP:0003198;HP:0003710;HP:0000083;HP:0001250;HP:0000712;HP:0003546;HP:0003812;HP:0000572;HP:0003201;HP:0002076;HP:0001878;HP:0001923;HP:0008305;HP:0000750
LIPT2	0	0.324422	7	HP:0001319;HP:0002451;HP:0030085;HP:0002187;HP:0003128;HP:0002510;HP:0001250
STRA6	0	0.324532	37	HP:0001636;HP:0000347;HP:0004935;HP:0000528;HP:0002187;HP:0001660;HP:0000581;HP:0001511;HP:0004712;HP:0000089;HP:0001631;HP:0002089;HP:0000028;HP:0000776;HP:0000023;HP:0000126;HP:0005311;HP:0004322;HP:0002093;HP:0006270;HP:0001252;HP:0001642;HP:0001643;HP:0005156;HP:0001750;HP:0009110;HP:0000085;HP:0001629;HP:0000431;HP:0001680;HP:0000125;HP:0000369;HP:0000813;HP:0000013;HP:0005944;HP:0002627;HP:…
RET	0	0.324981	27	HP:0003005;HP:0001531;HP:0001263;HP:0001519;HP:0001252;HP:0005994;HP:0002666;HP:0002865;HP:0003528;HP:0002019;HP:0003198;HP:0000574;HP:0002251;HP:0000951;HP:0002253;HP:0006461;HP:0003639;HP:0000218;HP:0001761;HP:0001388;HP:0000767;HP:0002650;HP:0003307;HP:0008208;HP:0002014;HP:0000179;HP:0002808
FLVCR1	0	0.326109	23	HP:0000556;HP:0001249;HP:0000550;HP:0003202;HP:0002571;HP:0003448;HP:0001284;HP:0002166;HP:0002403;HP:0000575;HP:0000010;HP:0000020;HP:0000648;HP:0011463;HP:0003677;HP:0000618;HP:0007737;HP:0009473;HP:0000510;HP:0002650;HP:0002136;HP:0010871;HP:0002460
TSC1	0	0.326159	32	HP:0009720;HP:0009554;HP:0005584;HP:0010762;HP:0001328;HP:0200024;HP:0011097;HP:0009724;HP:0009722;HP:0009719;HP:0000169;HP:0003812;HP:0009727;HP:0009716;HP:0000957;HP:0000826;HP:0002514;HP:0007018;HP:0009734;HP:0001249;HP:0001482;HP:0000107;HP:0006772;HP:0009721;HP:0000821;HP:0009729;HP:0001716;HP:0009592;HP:0009717;HP:0000717;HP:0002086;HP:0002888
TBCD	0	0.326483	4	HP:0002376;HP:0000253;HP:0012444;HP:0002180
ARG1	0	0.326515	12	HP:0001249;HP:0002013;HP:0000752;HP:0001263;HP:0008897;HP:0003218;HP:0001987;HP:0000737;HP:0002478;HP:0008339;HP:0002039;HP:0001250
SLC52A3	0	0.326705	29	HP:0002205;HP:0001251;HP:0009830;HP:0010307;HP:0001308;HP:0002093;HP:0001252;HP:0002015;HP:0001283;HP:0002312;HP:0001605;HP:0001347;HP:0001621;HP:0003621;HP:0000467;HP:0009130;HP:0011448;HP:0003701;HP:0011449;HP:0000508;HP:0002058;HP:0000544;HP:0002877;HP:0009113;HP:0003676;HP:0002650;HP:0000407;HP:0002808;HP:0007097
TIMM8A	0	0.326779	24	HP:0100704;HP:0002514;HP:0000408;HP:0000613;HP:0000512;HP:0002659;HP:0008596;HP:0001133;HP:0002015;HP:0002533;HP:0003700;HP:0001268;HP:0001347;HP:0001257;HP:0000648;HP:0011463;HP:0008610;HP:0000618;HP:0000545;HP:0000726;HP:0001332;HP:0001260;HP:0000505;HP:0001337
SDHAF1	0	0.326993	23	HP:0008314;HP:0004322;HP:0001251;HP:0001324;HP:0002352;HP:0003200;HP:0002376;HP:0001319;HP:0003487;HP:0002151;HP:0001347;HP:0001257;HP:0001250;HP:0008316;HP:0003593;HP:0003546;HP:0001336;HP:0001639;HP:0006980;HP:0003812;HP:0012240;HP:0001332;HP:0004897
RBPJ	0	0.327165	7	HP:0000252;HP:0001263;HP:0004691;HP:0010760;HP:0000581;HP:0009882;HP:0010743
ARFGEF2	0	0.328372	3	HP:0007165;HP:0001263;HP:0001250
PDSS1	0	0.328952	11	HP:0000256;HP:0000648;HP:0001256;HP:0001653;HP:0002092;HP:0009830;HP:0001284;HP:0000965;HP:0001513;HP:0002151;HP:0001659
DOLK	0	0.329664	12	HP:0005484;HP:0001985;HP:0001508;HP:0003160;HP:0001252;HP:0001522;HP:0045074;HP:0002521;HP:0000653;HP:0001644;HP:0008064;HP:0001250
BLM	0	0.330674	35	HP:0005585;HP:0040012;HP:0002720;HP:0008897;HP:0001328;HP:0004315;HP:0000448;HP:0000992;HP:0001511;HP:0000690;HP:0001256;HP:0000252;HP:0000272;HP:0000275;HP:0002850;HP:0002665;HP:0001620;HP:0000028;HP:0000957;HP:0001909;HP:0000268;HP:0004209;HP:0001161;HP:0006528;HP:0005598;HP:0000027;HP:0000998;HP:0002860;HP:0002110;HP:0000411;HP:0005978;HP:0000868;HP:0001159;HP:0003220;HP:0005590
DIS3L2	0	0.331173	24	HP:0000194;HP:0000347;HP:0001999;HP:0001274;HP:0001263;HP:0002580;HP:0005247;HP:0004510;HP:0008643;HP:0010804;HP:0003271;HP:0008696;HP:0011341;HP:0001520;HP:0000431;HP:0001541;HP:0000969;HP:0005280;HP:0001561;HP:0000369;HP:0000028;HP:0002667;HP:0011611;HP:0000776
GALNS	0	0.331822	36	HP:0000683;HP:0001654;HP:0001223;HP:0003311;HP:0012070;HP:0002673;HP:0000939;HP:0003277;HP:0002091;HP:0000904;HP:0012069;HP:0003049;HP:0003308;HP:0002318;HP:0003521;HP:0000687;HP:0007759;HP:0001388;HP:0002650;HP:0000023;HP:0000670;HP:0003300;HP:0000926;HP:0002240;HP:0000303;HP:0000280;HP:0000365;HP:0003621;HP:0000154;HP:0002857;HP:0002788;HP:0003016;HP:0000884;HP:0003307;HP:0003053;HP:0002808
KCNJ10	0	0.331883	23	HP:0001249;HP:0004322;HP:0000805;HP:0007267;HP:0001263;HP:0001252;HP:0007182;HP:0002075;HP:0002080;HP:0000103;HP:0002917;HP:0001959;HP:0000859;HP:0001250;HP:0003593;HP:0001960;HP:0000128;HP:0002900;HP:0000848;HP:0003127;HP:0001272;HP:0000407;HP:0000750
KDM1A	0	0.331901	3	HP:0000219;HP:0001263;HP:0001290
CHRNA1	0	0.332015	25	HP:0002304;HP:0000347;HP:0000286;HP:0001999;HP:0000175;HP:0002047;HP:0009381;HP:0002659;HP:0000476;HP:0000316;HP:0002948;HP:0001961;HP:0001511;HP:0000883;HP:0001373;HP:0001989;HP:0000969;HP:0003634;HP:0001561;HP:0000369;HP:0001040;HP:0001371;HP:0000457;HP:0002089;HP:0005905
SLC39A8	0	0.332463	2	HP:0001249;HP:0001272
DAG1	0	0.332625	8	HP:0001249;HP:0001263;HP:0006466;HP:0002938;HP:0003236;HP:0003325;HP:0003391;HP:0000750
DARS2	0	0.332842	14	HP:0003477;HP:0003677;HP:0003202;HP:0001251;HP:0001270;HP:0001324;HP:0001265;HP:0000639;HP:0001260;HP:0001337;HP:0003487;HP:0001347;HP:0003828;HP:0001257
VIPAS39	0	0.332992	21	HP:0009806;HP:0000952;HP:0001385;HP:0001263;HP:0000121;HP:0001508;HP:0000112;HP:0001942;HP:0002611;HP:0002804;HP:0002908;HP:0002910;HP:0008064;HP:0200084;HP:0001947;HP:0001884;HP:0001629;HP:0000252;HP:0000369;HP:0000340;HP:0001339
TUFM	0	0.333278	10	HP:0000252;HP:0002126;HP:0002179;HP:0001522;HP:0001942;HP:0002240;HP:0001987;HP:0002376;HP:0000639;HP:0003128
ETFDH	0	0.333487	34	HP:0000256;HP:0001999;HP:0002614;HP:0001324;HP:0001325;HP:0003530;HP:0000114;HP:0003076;HP:0000113;HP:0001302;HP:0003811;HP:0002089;HP:0000377;HP:0003647;HP:0002171;HP:0002098;HP:0000952;HP:0003150;HP:0000348;HP:0001252;HP:0000078;HP:0002240;HP:0001943;HP:0002018;HP:0000260;HP:0001397;HP:0000506;HP:0002013;HP:0003150;HP:0003219;HP:0005280;HP:0000803;HP:0000519;HP:0002909
ETFA	0	0.333487	34	HP:0000256;HP:0001999;HP:0002614;HP:0001324;HP:0001325;HP:0003530;HP:0000114;HP:0003076;HP:0000113;HP:0001302;HP:0003811;HP:0002089;HP:0000377;HP:0003647;HP:0002171;HP:0002098;HP:0000952;HP:0003150;HP:0000348;HP:0001252;HP:0000078;HP:0002240;HP:0001943;HP:0002018;HP:0000260;HP:0001397;HP:0000506;HP:0002013;HP:0003150;HP:0003219;HP:0005280;HP:0000803;HP:0000519;HP:0002909
ETFB	0	0.333487	34	HP:0000256;HP:0001999;HP:0002614;HP:0001324;HP:0001325;HP:0003530;HP:0000114;HP:0003076;HP:0000113;HP:0001302;HP:0003811;HP:0002089;HP:0000377;HP:0003647;HP:0002171;HP:0002098;HP:0000952;HP:0003150;HP:0000348;HP:0001252;HP:0000078;HP:0002240;HP:0001943;HP:0002018;HP:0000260;HP:0001397;HP:0000506;HP:0002013;HP:0003150;HP:0003219;HP:0005280;HP:0000803;HP:0000519;HP:0002909
KATNB1	0	0.334173	2	HP:0001339;HP:0000252
DMPK	0	0.334282	21	HP:0008872;HP:0002098;HP:0002486;HP:0001081;HP:0002292;HP:0001324;HP:0001349;HP:0000029;HP:0001252;HP:0002059;HP:0004749;HP:0002015;HP:0001262;HP:0006887;HP:0000135;HP:0001561;HP:0001558;HP:0000518;HP:0005110;HP:0011705;HP:0008770
CDC6	0	0.334337	23	HP:0000347;HP:0005487;HP:0001508;HP:0006443;HP:0003561;HP:0000325;HP:0002750;HP:0006361;HP:0001511;HP:0002020;HP:0000252;HP:0008551;HP:0003100;HP:0000327;HP:0001270;HP:0003090;HP:0011968;HP:0000369;HP:0000343;HP:0000028;HP:0003042;HP:0000054;HP:0000385
KCNJ6	0	0.33459	12	HP:0000194;HP:0009064;HP:0000322;HP:0005328;HP:0001508;HP:0010864;HP:0000430;HP:0000218;HP:0002373;HP:0001090;HP:0001347;HP:0001276
SLC19A3	0	0.335004	18	HP:0002300;HP:0002385;HP:0001945;HP:0001289;HP:0002015;HP:0000639;HP:0002062;HP:0002063;HP:0003621;HP:0001250;HP:0002540;HP:0002066;HP:0000508;HP:0001332;HP:0001259;HP:0000544;HP:0001298;HP:0001260
TGFB1	0	0.335586	24	HP:0003758;HP:0001533;HP:0003202;HP:0000670;HP:0001324;HP:0000651;HP:0003034;HP:0002315;HP:0003388;HP:0000303;HP:0000823;HP:0000520;HP:0000365;HP:0009763;HP:0005791;HP:0007807;HP:0003621;HP:0002857;HP:0001903;HP:0005528;HP:0002650;HP:0002694;HP:0002515;HP:0004396
DBT	0	0.335731	17	HP:0001249;HP:0001254;HP:0008872;HP:0001251;HP:0001252;HP:0001507;HP:0001943;HP:0002181;HP:0000738;HP:0003128;HP:0001276;HP:0001250;HP:0008344;HP:0002013;HP:0001946;HP:0001259;HP:0001733
BCKDHA	0	0.335731	17	HP:0001249;HP:0001254;HP:0008872;HP:0001251;HP:0001252;HP:0001507;HP:0001943;HP:0002181;HP:0000738;HP:0003128;HP:0001276;HP:0001250;HP:0008344;HP:0002013;HP:0001946;HP:0001259;HP:0001733
BCKDHB	0	0.335731	17	HP:0001249;HP:0001254;HP:0008872;HP:0001251;HP:0001252;HP:0001507;HP:0001943;HP:0002181;HP:0000738;HP:0003128;HP:0001276;HP:0001250;HP:0008344;HP:0002013;HP:0001946;HP:0001259;HP:0001733
TH	0	0.335747	17	HP:0003785;HP:0001300;HP:0002063;HP:0003593;HP:0001336;HP:0002066;HP:0002375;HP:0000508;HP:0001270;HP:0002548;HP:0008936;HP:0002451;HP:0001337;HP:0001336;HP:0003828;HP:0000298;HP:0000750
ABCD4	0	0.33589	27	HP:0000023;HP:0002160;HP:0000347;HP:0001254;HP:0001873;HP:0002092;HP:0001263;HP:0002059;HP:0000316;HP:0002533;HP:0002912;HP:0006610;HP:0003577;HP:0002020;HP:0001903;HP:0002156;HP:0012120;HP:0001680;HP:0003223;HP:0011968;HP:0001875;HP:0001631;HP:0002789;HP:0003145;HP:0000028;HP:0001510;HP:0003524
VRK1	0	0.336036	20	HP:0003445;HP:0002171;HP:0001249;HP:0008872;HP:0001251;HP:0001263;HP:0001324;HP:0002093;HP:0001252;HP:0001760;HP:0002529;HP:0001347;HP:0002380;HP:0003577;HP:0002398;HP:0001321;HP:0002803;HP:0003676;HP:0007269;HP:0006850
CENPJ	0	0.337743	13	HP:0000278;HP:0001511;HP:0010455;HP:0000252;HP:0004322;HP:0002342;HP:0000348;HP:0002472;HP:0000369;HP:0000430;HP:0100543;HP:0000005;HP:0004325
HYLS1	0	0.337762	38	HP:0009752;HP:0009824;HP:0000347;HP:0000175;HP:0006379;HP:0001331;HP:0001177;HP:0000568;HP:0008216;HP:0001162;HP:0010066;HP:0000142;HP:0001511;HP:0011803;HP:0001305;HP:0000377;HP:0002101;HP:0001674;HP:0001762;HP:0002536;HP:0000047;HP:0000126;HP:0001274;HP:0001539;HP:0008749;HP:0006882;HP:0000161;HP:0008986;HP:0002139;HP:0001629;HP:0002282;HP:0001561;HP:0000369;HP:0003826;HP:0002777;HP:0001747;HP:…
HEXB	0	0.338619	23	HP:0000256;HP:0000975;HP:0004343;HP:0007272;HP:0003202;HP:0001251;HP:0001324;HP:0001433;HP:0002028;HP:0010829;HP:0000280;HP:0001347;HP:0002380;HP:0000020;HP:0000158;HP:0000618;HP:0001278;HP:0000966;HP:0010729;HP:0002574;HP:0001260;HP:0001640;HP:0000802
MPV17	0	0.338789	34	HP:0007021;HP:0001508;HP:0001760;HP:0001284;HP:0002910;HP:0000639;HP:0003380;HP:0003128;HP:0006582;HP:0003812;HP:0006121;HP:0001332;HP:0001414;HP:0002754;HP:0001394;HP:0001403;HP:0002460;HP:0002661;HP:0006579;HP:0004322;HP:0001251;HP:0001263;HP:0002659;HP:0002240;HP:0001265;HP:0007141;HP:0001943;HP:0000495;HP:0002715;HP:0003593;HP:0002013;HP:0003676;HP:0002014;HP:0006554
PCCA	0	0.338802	35	HP:0001254;HP:0002154;HP:0003353;HP:0001508;HP:0000939;HP:0002059;HP:0001942;HP:0003128;HP:0001903;HP:0001332;HP:0001875;HP:0002789;HP:0008936;HP:0002104;HP:0001733;HP:0004396;HP:0001638;HP:0008872;HP:0001873;HP:0004322;HP:0001263;HP:0002240;HP:0006846;HP:0001943;HP:0002019;HP:0001250;HP:0002509;HP:0000964;HP:0002013;HP:0001876;HP:0001259;HP:0001987;HP:0003108;HP:0011695;HP:0001944
PCCB	0	0.338802	35	HP:0001254;HP:0002154;HP:0003353;HP:0001508;HP:0000939;HP:0002059;HP:0001942;HP:0003128;HP:0001903;HP:0001332;HP:0001875;HP:0002789;HP:0008936;HP:0002104;HP:0001733;HP:0004396;HP:0001638;HP:0008872;HP:0001873;HP:0004322;HP:0001263;HP:0002240;HP:0006846;HP:0001943;HP:0002019;HP:0001250;HP:0002509;HP:0000964;HP:0002013;HP:0001876;HP:0001259;HP:0001987;HP:0003108;HP:0011695;HP:0001944
USP27X	0	0.338883	2	HP:0002465;HP:0001249
ABHD5	0	0.33924	16	HP:0001249;HP:0001251;HP:0001596;HP:0001324;HP:0002240;HP:0000656;HP:0000639;HP:0000232;HP:0003198;HP:0007479;HP:0001397;HP:0000486;HP:0008551;HP:0000523;HP:0001871;HP:0000407
SEPSECS	0	0.339393	5	HP:0000648;HP:0000252;HP:0001272;HP:0001257;HP:0006879
IL1RAPL1	0	0.339465	14	HP:0000194;HP:0000582;HP:0000678;HP:0000717;HP:0001382;HP:0003196;HP:0009909;HP:0000752;HP:0002342;HP:0000316;HP:0000303;HP:0010804;HP:0000664;HP:0001250
RNASEH2A	0	0.340397	9	HP:0002514;HP:0000253;HP:0001873;HP:0003819;HP:0001433;HP:0011344;HP:0001332;HP:0002910;HP:0001257
RNASEH2C	0	0.340397	9	HP:0002514;HP:0000253;HP:0001873;HP:0003819;HP:0001433;HP:0011344;HP:0001332;HP:0002910;HP:0001257
TUBGCP6	0	0.340587	9	HP:0000252;HP:0000543;HP:0001249;HP:0001000;HP:0000568;HP:0000639;HP:0000532;HP:0000518;HP:0007703
SLC46A1	0	0.340655	21	HP:0002305;HP:0001249;HP:0002135;HP:0008872;HP:0001873;HP:0001251;HP:0009830;HP:0001263;HP:0001508;HP:0001252;HP:0002719;HP:0001882;HP:0002024;HP:0001250;HP:0003593;HP:0000155;HP:0100660;HP:0004851;HP:0001875;HP:0000737;HP:0002014
MBOAT7	0	0.340822	3	HP:0000717;HP:0001249;HP:0001250
MCCC1	0	0.341145	17	HP:0001249;HP:0001254;HP:0008872;HP:0001263;HP:0001508;HP:0002179;HP:0001252;HP:0002919;HP:0001943;HP:0001347;HP:0001250;HP:0008281;HP:0002013;HP:0003812;HP:0006573;HP:0001259;HP:0004911
FANCC	0	0.342635	31	HP:0000568;HP:0000978;HP:0001903;HP:0000486;HP:0000252;HP:0001875;HP:0000028;HP:0009943;HP:0001017;HP:0000957;HP:0009778;HP:0001909;HP:0003214;HP:0001249;HP:0004322;HP:0001873;HP:0000081;HP:0030680;HP:0001518;HP:0003221;HP:0003213;HP:0000365;HP:0012210;HP:0000085;HP:0000815;HP:0001876;HP:0000086;HP:0009777;HP:0001896;HP:0000104;HP:0003974
GRM1	0	0.34288	20	HP:0000666;HP:0001249;HP:0001763;HP:0004322;HP:0001263;HP:0007068;HP:0002075;HP:0000565;HP:0002119;HP:0006951;HP:0001347;HP:0001250;HP:0000571;HP:0003677;HP:0003593;HP:0001310;HP:0000508;HP:0001260;HP:0001337;HP:0001272
ZFYVE26	0	0.34293	26	HP:0003477;HP:0003693;HP:0001249;HP:0001251;HP:0007340;HP:0002064;HP:0000012;HP:0000639;HP:0000608;HP:0000712;HP:0002061;HP:0002169;HP:0002839;HP:0003487;HP:0001347;HP:0000709;HP:0000020;HP:0000546;HP:0003812;HP:0001258;HP:0002607;HP:0001761;HP:0003676;HP:0001260;HP:0000505;HP:0002079
CA2	0	0.343742	15	HP:0001249;HP:0002135;HP:0004322;HP:0001433;HP:0000689;HP:0003034;HP:0003148;HP:0001978;HP:0007807;HP:0008341;HP:0008153;HP:0001903;HP:0004437;HP:0000572;HP:0002900
ABCD1	0	0.344163	27	HP:0007018;HP:0002385;HP:0001271;HP:0002070;HP:0002078;HP:0002839;HP:0001283;HP:0000365;HP:0001250;HP:0002180;HP:0000709;HP:0000020;HP:0000953;HP:0000618;HP:0003455;HP:0000135;HP:0000726;HP:0002500;HP:0000924;HP:0008207;HP:0001258;HP:0002607;HP:0001350;HP:0002311;HP:0003676;HP:0002371;HP:0000802
MGP	0	0.344405	27	HP:0002514;HP:0002837;HP:0005103;HP:0006646;HP:0001611;HP:0008747;HP:0001507;HP:0005268;HP:0010109;HP:0000276;HP:0000365;HP:0009882;HP:0000403;HP:0001250;HP:0004969;HP:0001256;HP:0001629;HP:0000272;HP:0006140;HP:0011109;HP:0002002;HP:0005280;HP:0004971;HP:0000400;HP:0005275;HP:0009778;HP:0010655
KCNC3	0	0.344996	13	HP:0003677;HP:0001249;HP:0002066;HP:0001270;HP:0001252;HP:0002070;HP:0002406;HP:0000639;HP:0001260;HP:0002062;HP:0001272;HP:0002073;HP:0001347
MLC1	0	0.345213	9	HP:0001256;HP:0003593;HP:0006943;HP:0001355;HP:0001251;HP:0001270;HP:0007341;HP:0001257;HP:0001250
FANCE	0	0.345574	29	HP:0001249;HP:0003214;HP:0004322;HP:0000081;HP:0030680;HP:0001518;HP:0000568;HP:0000978;HP:0003221;HP:0003213;HP:0000365;HP:0012210;HP:0000486;HP:0000085;HP:0000252;HP:0000815;HP:0000086;HP:0001876;HP:0001875;HP:0009777;HP:0000028;HP:0009943;HP:0001017;HP:0000957;HP:0000104;HP:0001896;HP:0009778;HP:0001909;HP:0003974
MRPS34	0	0.345835	6	HP:0012751;HP:0000252;HP:0000280;HP:0030085;HP:0010535;HP:0001263
MYO5A	0	0.346132	22	HP:0001249;HP:0002218;HP:0001251;HP:0003819;HP:0000577;HP:0001263;HP:0001574;HP:0001290;HP:0004527;HP:0001252;HP:0000005;HP:0000639;HP:0000478;HP:0002220;HP:0001008;HP:0003011;HP:0001250;HP:0001257;HP:0003593;HP:0002721;HP:0001010;HP:0000707
LYST	0	0.346467	33	HP:0001324;HP:0000639;HP:0007730;HP:0002958;HP:0002180;HP:0005406;HP:0000486;HP:0001903;HP:0000230;HP:0001010;HP:0001288;HP:0001744;HP:0000762;HP:0001249;HP:0000613;HP:0001873;HP:0000952;HP:0001022;HP:0002240;HP:0005429;HP:0001882;HP:0001265;HP:0005599;HP:0002716;HP:0001104;HP:0007133;HP:0001250;HP:0006824;HP:0009027;HP:0005592;HP:0001892;HP:0000505;HP:0001337
PEX13	0	0.346691	14	HP:0002007;HP:0000268;HP:0000463;HP:0001249;HP:0003455;HP:0000286;HP:0000431;HP:0001999;HP:0000369;HP:0000218;HP:0010696;HP:0000565;HP:0000846;HP:0001250
HOXA1	0	0.346718	10	HP:0009921;HP:0000496;HP:0001263;HP:0002363;HP:0010628;HP:0011103;HP:0009145;HP:0007110;HP:0002194;HP:0000407
L2HGDH	0	0.347444	20	HP:0002171;HP:0002352;HP:0002357;HP:0010864;HP:0001939;HP:0002376;HP:0002283;HP:0000639;HP:0002071;HP:0007258;HP:0000365;HP:0001285;HP:0002062;HP:0006887;HP:0001250;HP:0000648;HP:0000486;HP:0003593;HP:0001272;HP:0007371
KDM3B	0	0.347866	6	HP:0001256;HP:0008872;HP:0004322;HP:0002342;HP:0001263;HP:0000708
DDR2	0	0.348023	47	HP:0003196;HP:0000347;HP:0005622;HP:0003311;HP:0002827;HP:0003320;HP:0000316;HP:0002091;HP:0003396;HP:0003467;HP:0001840;HP:0003026;HP:0000272;HP:0000218;HP:0002650;HP:0000767;HP:0000922;HP:0001591;HP:0000907;HP:0002869;HP:0009164;HP:0000464;HP:0002787;HP:0001263;HP:0009875;HP:0000773;HP:0001252;HP:0003015;HP:0010049;HP:0000926;HP:0001230;HP:0006532;HP:0000520;HP:0002987;HP:0006380;HP:0003085;HP:…
POLR3A	0	0.348782	22	HP:0002174;HP:0009830;HP:0002127;HP:0002015;HP:0000639;HP:0003487;HP:0000677;HP:0001347;HP:0001257;HP:0000648;HP:0002415;HP:0003812;HP:0001310;HP:0002307;HP:0000668;HP:0003429;HP:0000044;HP:0003676;HP:0001260;HP:0002079;HP:0001272;HP:0002120
COL6A3	0	0.349326	34	HP:0000975;HP:0000473;HP:0001533;HP:0002827;HP:0001508;HP:0007502;HP:0001319;HP:0003713;HP:0006149;HP:0003700;HP:0006460;HP:0003557;HP:0008180;HP:0002783;HP:0001270;HP:0002747;HP:0002877;HP:0000218;HP:0001388;HP:0003803;HP:0001371;HP:0002650;HP:0001762;HP:0008872;HP:0003306;HP:0003593;HP:0003701;HP:0005072;HP:0010628;HP:0000411;HP:0000311;HP:0003676;HP:0003828;HP:0002808
TMTC3	0	0.34964	3	HP:0001339;HP:0001263;HP:0001250
MED17	0	0.349988	10	HP:0000253;HP:0001508;HP:0011968;HP:0003676;HP:0002015;HP:0002521;HP:0002169;HP:0001347;HP:0001257;HP:0001250
SLC25A15	0	0.35066	25	HP:0000762;HP:0001249;HP:0001254;HP:0001263;HP:0002572;HP:0007894;HP:0001508;HP:0002370;HP:0002240;HP:0006846;HP:0001328;HP:0002169;HP:0012026;HP:0002062;HP:0001347;HP:0002495;HP:0002313;HP:0003812;HP:0001410;HP:0002123;HP:0000533;HP:0001259;HP:0001987;HP:0002120;HP:0002038
TSEN15	0	0.350717	3	HP:0000253;HP:0002342;HP:0006879
ARSB	0	0.350839	38	HP:0000256;HP:0001654;HP:0001385;HP:0001171;HP:0003311;HP:0000501;HP:0002318;HP:0000158;HP:0000238;HP:0003521;HP:0007759;HP:0001007;HP:0002656;HP:0002866;HP:0001744;HP:0001537;HP:0002869;HP:0000023;HP:0000268;HP:0000943;HP:0001638;HP:0001387;HP:0003300;HP:0002240;HP:0000885;HP:0002938;HP:0008301;HP:0000280;HP:0008432;HP:0000365;HP:0003274;HP:0002857;HP:0003025;HP:0002788;HP:0005280;HP:0003016;HP:…
RAB18	0	0.351206	8	HP:0005484;HP:0002126;HP:0007686;HP:0001263;HP:0000426;HP:0000044;HP:0000519;HP:0001264
ERCC4	0	0.351255	23	HP:0200034;HP:0006297;HP:0002370;HP:0002910;HP:0000365;HP:0007485;HP:0000992;HP:0000822;HP:0000648;HP:0001256;HP:0000252;HP:0008069;HP:0001541;HP:0004326;HP:0001620;HP:0000490;HP:0007495;HP:0003079;HP:0002011;HP:0000505;HP:0007587;HP:0000958;HP:0003510
PET100	0	0.351615	31	HP:0003688;HP:0001508;HP:0002098;HP:0003109;HP:0002875;HP:0001994;HP:0003128;HP:0003076;HP:0001903;HP:0003546;HP:0000508;HP:0001270;HP:0002747;HP:0001249;HP:0001251;HP:0003355;HP:0001252;HP:0002240;HP:0000093;HP:0002151;HP:0001250;HP:0001427;HP:0002490;HP:0000648;HP:0001639;HP:0012240;HP:0001410;HP:0000580;HP:0000124;HP:0006565;HP:0000407
SCO1	0	0.351615	31	HP:0003688;HP:0001508;HP:0002098;HP:0003109;HP:0002875;HP:0001994;HP:0003128;HP:0003076;HP:0001903;HP:0003546;HP:0000508;HP:0001270;HP:0002747;HP:0001249;HP:0001251;HP:0003355;HP:0001252;HP:0002240;HP:0000093;HP:0002151;HP:0001250;HP:0001427;HP:0002490;HP:0000648;HP:0001639;HP:0012240;HP:0001410;HP:0000580;HP:0000124;HP:0006565;HP:0000407
COX6B1	0	0.351615	31	HP:0003688;HP:0001508;HP:0002098;HP:0003109;HP:0002875;HP:0001994;HP:0003128;HP:0003076;HP:0001903;HP:0003546;HP:0000508;HP:0001270;HP:0002747;HP:0001249;HP:0001251;HP:0003355;HP:0001252;HP:0002240;HP:0000093;HP:0002151;HP:0001250;HP:0001427;HP:0002490;HP:0000648;HP:0001639;HP:0012240;HP:0001410;HP:0000580;HP:0000124;HP:0006565;HP:0000407
SLC2A10	0	0.351715	34	HP:0000347;HP:0000978;HP:0000316;HP:0000581;HP:0000973;HP:0002036;HP:0000218;HP:0000444;HP:0006687;HP:0001388;HP:0004955;HP:0001371;HP:0000767;HP:0001537;HP:0001166;HP:0004415;HP:0000776;HP:0001027;HP:0000023;HP:0001249;HP:0001252;HP:0001977;HP:0000276;HP:0001650;HP:0001659;HP:0000822;HP:0003577;HP:0000563;HP:0007421;HP:0000494;HP:0001714;HP:0000343;HP:0000768;HP:0002140
MEGF10	0	0.351936	23	HP:0002421;HP:0000175;HP:0001611;HP:0001508;HP:0002093;HP:0001284;HP:0001319;HP:0001265;HP:0002015;HP:0002091;HP:0001250;HP:0003577;HP:0009046;HP:0001270;HP:0001558;HP:0010628;HP:0000218;HP:0006597;HP:0000767;HP:0002650;HP:0003828;HP:0001762;HP:0100490
DDC	0	0.351991	24	HP:0000975;HP:0002615;HP:0005964;HP:0008872;HP:0000271;HP:0001263;HP:0001266;HP:0002019;HP:0003785;HP:0002360;HP:0003487;HP:0000616;HP:0001347;HP:0002509;HP:0002020;HP:0000712;HP:0003593;HP:0001336;HP:0000508;HP:0005968;HP:0000737;HP:0002451;HP:0008936;HP:0002014
IRX5	0	0.352621	36	HP:0001385;HP:0011343;HP:0002162;HP:0000316;HP:0000248;HP:0001182;HP:0000384;HP:0000668;HP:0001631;HP:0000218;HP:0001931;HP:0000767;HP:0000028;HP:0000023;HP:0200021;HP:0000463;HP:0001363;HP:0000319;HP:0000938;HP:0000689;HP:0000829;HP:0002376;HP:0002015;HP:0010511;HP:0011003;HP:0000154;HP:0000431;HP:0001653;HP:0009536;HP:0001935;HP:0000343;HP:0000369;HP:0000465;HP:0001159;HP:0005338;HP:0000407
DNMT3B	0	0.352881	21	HP:0000463;HP:0003196;HP:0000347;HP:0001249;HP:0000286;HP:0004322;HP:0001508;HP:0001939;HP:0004469;HP:0000316;HP:0005403;HP:0002024;HP:0000158;HP:0000246;HP:0000272;HP:0005280;HP:0002110;HP:0000369;HP:0010808;HP:0002014;HP:0002090
GLUL	0	0.352983	21	HP:0000988;HP:0002977;HP:0011344;HP:0002093;HP:0002119;HP:0002416;HP:0001347;HP:0007109;HP:0001250;HP:0000431;HP:0005280;HP:0003429;HP:0000369;HP:0001522;HP:0002983;HP:0001987;HP:0001662;HP:0001298;HP:0001371;HP:0002104;HP:0002079
COA8	0	0.353067	35	HP:0003688;HP:0001508;HP:0002098;HP:0003109;HP:0002875;HP:0001994;HP:0003128;HP:0003076;HP:0001903;HP:0003546;HP:0000508;HP:0001270;HP:0002747;HP:0005957;HP:0001249;HP:0002098;HP:0001251;HP:0003355;HP:0001263;HP:0001252;HP:0002240;HP:0000005;HP:0000093;HP:0002151;HP:0001250;HP:0001427;HP:0002490;HP:0000648;HP:0001639;HP:0012240;HP:0001410;HP:0000580;HP:0000124;HP:0006565;HP:0000407
ALDH5A1	0	0.3534	23	HP:0002133;HP:0001249;HP:0100716;HP:0001251;HP:0002487;HP:0001252;HP:0001939;HP:0001265;HP:0002069;HP:0000718;HP:0000738;HP:0002121;HP:0000709;HP:0000717;HP:0003593;HP:0000739;HP:0000752;HP:0000496;HP:0003812;HP:0001270;HP:0002123;HP:0002353;HP:0000750
CRPPA	0	0.35363	30	HP:0000256;HP:0000278;HP:0000659;HP:0002187;HP:0007968;HP:0001284;HP:0000568;HP:0000541;HP:0001338;HP:0000501;HP:0001181;HP:0002365;HP:0007973;HP:0002007;HP:0000238;HP:0000609;HP:0001302;HP:0002126;HP:0001321;HP:0008551;HP:0000490;HP:0000369;HP:0001558;HP:0007260;HP:0001305;HP:0003560;HP:0000518;HP:0003236;HP:0002079;HP:0002084
NTRK1	0	0.354048	31	HP:0007021;HP:0005307;HP:0001939;HP:0001626;HP:0000478;HP:0012332;HP:0000712;HP:0000752;HP:0002209;HP:0000924;HP:0006121;HP:0040064;HP:0007759;HP:0002164;HP:0002754;HP:0003549;HP:0002821;HP:0007249;HP:0001954;HP:0000491;HP:0001249;HP:0000559;HP:0001263;HP:0001574;HP:0000970;HP:0000495;HP:0000742;HP:0002715;HP:0003593;HP:0000707;HP:0008404
CTNS	0	0.354142	48	HP:0003774;HP:0001531;HP:0003202;HP:0000897;HP:0001608;HP:0002059;HP:0001507;HP:0001994;HP:0000103;HP:0002750;HP:0000079;HP:0002344;HP:0003076;HP:0000966;HP:0001010;HP:0002748;HP:0000819;HP:0000832;HP:0001744;HP:0000488;HP:0000613;HP:0004322;HP:0000580;HP:0002240;HP:0000787;HP:0002015;HP:0000823;HP:0005599;HP:0003198;HP:0000093;HP:0001959;HP:0003621;HP:0000495;HP:0002907;HP:0000083;HP:0002857;HP:…
COX7B	0	0.354213	23	HP:0001636;HP:0003196;HP:0000543;HP:0001999;HP:0004322;HP:0002092;HP:0000348;HP:0001263;HP:0000316;HP:0000331;HP:0001057;HP:0006610;HP:0001852;HP:0000252;HP:0000545;HP:0001423;HP:0001714;HP:0002553;HP:0000343;HP:0001631;HP:0000505;HP:0002079;HP:0000358
FAM126A	0	0.35486	20	HP:0001249;HP:0001271;HP:0007340;HP:0007210;HP:0001317;HP:0002080;HP:0003487;HP:0001347;HP:0001250;HP:0002540;HP:0003593;HP:0002415;HP:0003431;HP:0001270;HP:0000519;HP:0008936;HP:0002650;HP:0001260;HP:0003828;HP:0002505
PCYT2	0	0.354877	7	HP:0008278;HP:0012043;HP:0001249;HP:0004322;HP:0002069;HP:0002120;HP:0007020
RPS23	0	0.354933	7	HP:0000717;HP:0001249;HP:0000252;HP:0040080;HP:0000286;HP:0000365;HP:0002194
NBN	0	0.355452	39	HP:0002837;HP:0000347;HP:0000175;HP:0003189;HP:0002885;HP:0000010;HP:0000265;HP:0002180;HP:0001511;HP:0000252;HP:0000752;HP:0000388;HP:0000453;HP:0002665;HP:0000340;HP:0005602;HP:0004798;HP:0009733;HP:0000400;HP:0000957;HP:0008209;HP:0002023;HP:0000126;HP:0001249;HP:0001873;HP:0004322;HP:0010976;HP:0002961;HP:0001890;HP:0006532;HP:0005403;HP:0000246;HP:0000582;HP:0000204;HP:0010620;HP:0002025;HP:…
PLOD1	0	0.355545	37	HP:0001788;HP:0000098;HP:0000286;HP:0001763;HP:0000482;HP:0000939;HP:0001939;HP:0000015;HP:0000978;HP:0000501;HP:0001373;HP:0000592;HP:0000618;HP:0000545;HP:0000974;HP:0001270;HP:0001388;HP:0001166;HP:0001762;HP:0000023;HP:0001635;HP:0000993;HP:0002239;HP:0001519;HP:0002093;HP:0007517;HP:0001252;HP:0002795;HP:0008458;HP:0000541;HP:0006532;HP:0000678;HP:0000563;HP:0000963;HP:0005280;HP:0001558;HP:…
TMEM165	0	0.355621	21	HP:0005484;HP:0001955;HP:0001873;HP:0004322;HP:0001263;HP:0001324;HP:0000705;HP:0001508;HP:0000939;HP:0002240;HP:0002910;HP:0100252;HP:0100255;HP:0001250;HP:0000272;HP:0003812;HP:0002500;HP:0002751;HP:0001388;HP:0003236;HP:0002656
GALE	0	0.356391	14	HP:0001249;HP:0002013;HP:0000952;HP:0003355;HP:0001263;HP:0012023;HP:0001508;HP:0001252;HP:0002240;HP:0001744;HP:0012024;HP:0000750;HP:0000407;HP:0002194
CTSA	0	0.35653	12	HP:0000943;HP:0001249;HP:0001028;HP:0000524;HP:0001433;HP:0008166;HP:0007759;HP:0010729;HP:0000280;HP:0000365;HP:0003510;HP:0001250
POU1F1	0	0.356626	15	HP:0000463;HP:0003196;HP:0006579;HP:0001249;HP:0004322;HP:0000270;HP:0001252;HP:0000821;HP:0011220;HP:0002007;HP:0000158;HP:0000272;HP:0005280;HP:0000490;HP:0008850
AUH	0	0.35681	18	HP:0002305;HP:0001251;HP:0000736;HP:0001508;HP:0002352;HP:0002059;HP:0001942;HP:0001347;HP:0000020;HP:0000648;HP:0003593;HP:0003812;HP:0001270;HP:0002510;HP:0001332;HP:0002373;HP:0001260;HP:0000750
LAMB1	0	0.357383	8	HP:0000238;HP:0000648;HP:0001321;HP:0001263;HP:0002500;HP:0002365;HP:0002085;HP:0001250
COQ8A	0	0.35787	28	HP:0001249;HP:0003674;HP:0001251;HP:0002172;HP:0002168;HP:0003200;HP:0003652;HP:0000639;HP:0001328;HP:0001399;HP:0000100;HP:0003128;HP:0001250;HP:0003323;HP:0001903;HP:0001639;HP:0000815;HP:0000096;HP:0003812;HP:0001270;HP:0000572;HP:0001876;HP:0000510;HP:0001298;HP:0001260;HP:0003236;HP:0001272;HP:0000407
INPP5K	0	0.358173	14	HP:0000486;HP:0001249;HP:0004322;HP:0001263;HP:0001324;HP:0001288;HP:0003306;HP:0003829;HP:0000518;HP:0002650;HP:0003307;HP:0030051;HP:0003391;HP:0002194
VDR	0	0.358468	54	HP:0002653;HP:0005469;HP:0000886;HP:0001508;HP:0001939;HP:0001507;HP:0002663;HP:0003011;HP:0002979;HP:0003020;HP:0000924;HP:0002982;HP:0002752;HP:0001270;HP:0003029;HP:0002289;HP:0040064;HP:0002748;HP:0000737;HP:0003165;HP:0002753;HP:0025031;HP:0002199;HP:0025142;HP:0003549;HP:0000684;HP:0006297;HP:0004492;HP:0003155;HP:0001538;HP:0000670;HP:0001574;HP:0002757;HP:0003013;HP:0001290;HP:0001252;HP:…
SMPD1	0	0.35868	35	HP:0002305;HP:0002205;HP:0001324;HP:0001982;HP:0001508;HP:0000939;HP:0000991;HP:0004333;HP:0002063;HP:0001103;HP:0003812;HP:0010729;HP:0001744;HP:0006579;HP:0008872;HP:0001249;HP:0004322;HP:0001538;HP:0001263;HP:0001252;HP:0002240;HP:0001265;HP:0002094;HP:0002019;HP:0002716;HP:0003233;HP:0003621;HP:0003141;HP:0003609;HP:0002207;HP:0001257;HP:0003593;HP:0002013;HP:0001935;HP:0002155
TSPAN7	0	0.358719	1	HP:0001256
H3-3A	0	0.358841	5	HP:0000486;HP:0001249;HP:0000028;HP:0001263;HP:0001250
ARSA	0	0.358985	29	HP:0003445;HP:0000762;HP:0001249;HP:0001251;HP:0005609;HP:0001252;HP:0002445;HP:0001265;HP:0011096;HP:0001082;HP:0001283;HP:0003487;HP:0000738;HP:0001268;HP:0001347;HP:0007133;HP:0001250;HP:0000648;HP:0000020;HP:0000712;HP:0000746;HP:0002500;HP:0001288;HP:0002510;HP:0001332;HP:0002072;HP:0001260;HP:0002922;HP:0002371
CDON	0	0.358994	6	HP:0000252;HP:0001360;HP:0001274;HP:0000601;HP:0000664;HP:0001263
KIF14	0	0.359287	5	HP:0001511;HP:0000800;HP:0001249;HP:0000252;HP:0004322
EVC	0	0.35933	34	HP:0008921;HP:0002644;HP:0006315;HP:0001792;HP:0001162;HP:0000395;HP:0003026;HP:0001830;HP:0004279;HP:0000668;HP:0001631;HP:0001305;HP:0001241;HP:0001156;HP:0000028;HP:0000039;HP:0002164;HP:0000684;HP:0001762;HP:0004209;HP:0000047;HP:0001249;HP:0000698;HP:0006035;HP:0000773;HP:0006477;HP:0000774;HP:0000695;HP:0002857;HP:0003502;HP:0000204;HP:0008873;HP:0000768;HP:0000601
EVC2	0	0.35933	34	HP:0008921;HP:0006315;HP:0002644;HP:0001792;HP:0001162;HP:0000395;HP:0001830;HP:0003026;HP:0004279;HP:0000668;HP:0001631;HP:0001305;HP:0001241;HP:0001156;HP:0002164;HP:0000028;HP:0000039;HP:0000684;HP:0001762;HP:0000047;HP:0004209;HP:0001249;HP:0000698;HP:0006035;HP:0000773;HP:0006477;HP:0000774;HP:0000695;HP:0002857;HP:0003502;HP:0000204;HP:0008873;HP:0000768;HP:0000601
NAGLU	0	0.359514	24	HP:0000943;HP:0001249;HP:0002159;HP:0001387;HP:0002240;HP:0000900;HP:0001670;HP:0000280;HP:0000365;HP:0000718;HP:0000664;HP:0002360;HP:0003621;HP:0001250;HP:0002344;HP:0000752;HP:0002788;HP:0003309;HP:0002208;HP:0001007;HP:0000250;HP:0002014;HP:0001744;HP:0001640
ACBD5	0	0.359827	16	HP:0000556;HP:0000253;HP:0001251;HP:0000175;HP:0007204;HP:0001263;HP:0006808;HP:0002376;HP:0000639;HP:0004359;HP:0000548;HP:0002415;HP:0002500;HP:0000510;HP:0007199;HP:0000505
ASPA	0	0.360187	12	HP:0000256;HP:0000648;HP:0000618;HP:0002977;HP:0002179;HP:0002197;HP:0001252;HP:0002376;HP:0000639;HP:0000365;HP:0007305;HP:0001476
SMOC1	0	0.360196	33	HP:0000278;HP:0003196;HP:0000528;HP:0000175;HP:0008897;HP:0002827;HP:0000568;HP:0001162;HP:0001595;HP:0001626;HP:0005867;HP:0000581;HP:0011220;HP:0001849;HP:0001830;HP:0002982;HP:0000218;HP:0001215;HP:0000358;HP:0001762;HP:0001180;HP:0001249;HP:0001852;HP:0002007;HP:0000454;HP:0000204;HP:0000494;HP:0003038;HP:0002002;HP:0005280;HP:0000369;HP:0001770;HP:0000954
NPC1	0	0.360244	29	HP:0006579;HP:0001249;HP:0003674;HP:0001251;HP:0001263;HP:0001982;HP:0006583;HP:0001252;HP:0002240;HP:0002529;HP:0003640;HP:0002015;HP:0004333;HP:0003349;HP:0001250;HP:0001257;HP:0000709;HP:0003593;HP:0003107;HP:0001791;HP:0000726;HP:0003812;HP:0001332;HP:0000511;HP:0002524;HP:0002185;HP:0001260;HP:0001744;HP:0002371
LAMA2	0	0.360664	15	HP:0002536;HP:0001249;HP:0008872;HP:0001252;HP:0001284;HP:0007103;HP:0001250;HP:0003577;HP:0001270;HP:0002747;HP:0002751;HP:0003741;HP:0003560;HP:0001371;HP:0003236
NUP62	0	0.361444	9	HP:0000648;HP:0001249;HP:0001266;HP:0007281;HP:0001508;HP:0001332;HP:0012043;HP:0002015;HP:0001257
TMEM70	0	0.361697	26	HP:0000023;HP:0000047;HP:0001622;HP:0005469;HP:0001251;HP:0001263;HP:0001508;HP:0002093;HP:0001518;HP:0000308;HP:0001562;HP:0002151;HP:0003128;HP:0003577;HP:0001511;HP:0000431;HP:0001639;HP:0000369;HP:0000343;HP:0001987;HP:0003535;HP:0001298;HP:0000518;HP:0000028;HP:0001337;HP:0001537
ACY1	0	0.363529	13	HP:0000431;HP:0000752;HP:0003812;HP:0001263;HP:0001324;HP:0001252;HP:0002059;HP:0000316;HP:0002188;HP:0006846;HP:0001272;HP:0001250;HP:0000407
DDX11	0	0.363673	18	HP:0001636;HP:0001249;HP:0000286;HP:0001263;HP:0004691;HP:0008586;HP:0000365;HP:0000154;HP:0001511;HP:0000252;HP:0001629;HP:0000588;HP:0000274;HP:0000378;HP:0000965;HP:0000340;HP:0000218;HP:0000954
TRAPPC12	0	0.363707	6	HP:0009879;HP:0008610;HP:0000252;HP:0012110;HP:0010864;HP:0001250
FAR1	0	0.363789	4	HP:0000252;HP:0000519;HP:0008850;HP:0010864
SELENOI	0	0.364011	3	HP:0001256;HP:0007199;HP:0002194
SLC12A5	0	0.364873	2	HP:0007359;HP:0001263
BIN1	0	0.365339	28	HP:0008872;HP:0003674;HP:0001618;HP:0000602;HP:0003687;HP:0003327;HP:0001284;HP:0001319;HP:0000276;HP:0003391;HP:0003700;HP:0001256;HP:0000508;HP:0001270;HP:0010628;HP:0002747;HP:0003691;HP:0000218;HP:0001761;HP:0002650;HP:0001371;HP:0001260;HP:0003307;HP:0003458;HP:0002515;HP:0002460;HP:0001762;HP:0002808
ATIC	0	0.365632	18	HP:0000463;HP:0007875;HP:0002187;HP:0008665;HP:0001252;HP:0001939;HP:0000426;HP:0011220;HP:0000248;HP:0000154;HP:0000951;HP:0001250;HP:0000219;HP:0000648;HP:0002007;HP:0000063;HP:0000369;HP:0001631
GJC2	0	0.365676	22	HP:0001251;HP:0001266;HP:0003390;HP:0002059;HP:0006808;HP:0002080;HP:0003487;HP:0002191;HP:0001250;HP:0000648;HP:0003593;HP:0002313;HP:0002599;HP:0001583;HP:0002415;HP:0003431;HP:0001270;HP:0010628;HP:0008936;HP:0100543;HP:0001260;HP:0007220
SLC45A1	0	0.366381	2	HP:0010864;HP:0001250
BMPER	0	0.367376	37	HP:0003196;HP:0000347;HP:0000286;HP:0000175;HP:0003275;HP:0008643;HP:0000800;HP:0000316;HP:0000239;HP:0001765;HP:0001511;HP:0003521;HP:0002089;HP:0000457;HP:0001762;HP:0001591;HP:0000023;HP:0000105;HP:0001538;HP:0002098;HP:0001263;HP:0002093;HP:0001252;HP:0002779;HP:0001804;HP:0001562;HP:0003422;HP:0006615;HP:0002126;HP:0005280;HP:0002435;HP:0000369;HP:0000470;HP:0008435;HP:0000465;HP:0000921;HP:…
PSPH	0	0.36785	45	HP:0000347;HP:0006101;HP:0000175;HP:0000568;HP:0000316;HP:0001196;HP:0001511;HP:0000252;HP:0009466;HP:0001838;HP:0011224;HP:0007525;HP:0001305;HP:0000340;HP:0000518;HP:0000028;HP:0002089;HP:0000400;HP:0000179;HP:0003758;HP:0001848;HP:0001274;HP:0000520;HP:0001643;HP:0007430;HP:0001669;HP:0000561;HP:0001655;HP:0001629;HP:0001321;HP:0001059;HP:0000204;HP:0002324;HP:0009473;HP:0002414;HP:0001561;HP:…
ALPL	0	0.367974	39	HP:0006385;HP:0001945;HP:0003491;HP:0002205;HP:0003072;HP:0000897;HP:0001608;HP:0003021;HP:0001508;HP:0002979;HP:0004606;HP:0000592;HP:0001903;HP:0001522;HP:0000737;HP:0002104;HP:0004492;HP:0001363;HP:0003239;HP:0000121;HP:0000773;HP:0000164;HP:0001252;HP:0002659;HP:0000926;HP:0002150;HP:0008428;HP:0002019;HP:0005474;HP:0001250;HP:0002013;HP:0001561;HP:0008873;HP:0002983;HP:0003826;HP:0002170;HP:…
PAFAH1B1	0	0.368101	15	HP:0005484;HP:0001249;HP:0001302;HP:0001321;HP:0001263;HP:0002500;HP:0002282;HP:0001339;HP:0008936;HP:0002119;HP:0001285;HP:0002365;HP:0003745;HP:0003828;HP:0001250
IGF2	0	0.368212	52	HP:0000047;HP:0000069;HP:0003162;HP:0004209;HP:0000347;HP:0004227;HP:0001263;HP:0010957;HP:0000824;HP:0000270;HP:0001518;HP:0001760;HP:0001402;HP:0001626;HP:0000325;HP:0002750;HP:0003745;HP:0100617;HP:0002007;HP:0001511;HP:0000592;HP:0004220;HP:0002714;HP:0001159;HP:0005461;HP:0002667;HP:0000957;HP:0000105;HP:0000150;HP:0001638;HP:0006744;HP:0008186;HP:0001539;HP:0001998;HP:0002240;HP:0002884;HP:…
CEP57	0	0.368577	31	HP:0003196;HP:0000347;HP:0000286;HP:0000581;HP:0001682;HP:0002750;HP:0001511;HP:0001256;HP:0000252;HP:0003812;HP:0001631;HP:0002101;HP:0000957;HP:0000268;HP:0004322;HP:0000824;HP:0001518;HP:0000276;HP:0000821;HP:0000365;HP:0000325;HP:0010535;HP:0002247;HP:0001659;HP:0002007;HP:0001629;HP:0000494;HP:0001680;HP:0005280;HP:0000490;HP:0000369
NPC2	0	0.368983	27	HP:0006579;HP:0001249;HP:0003674;HP:0001251;HP:0001263;HP:0001982;HP:0002093;HP:0001252;HP:0002240;HP:0003640;HP:0002015;HP:0004333;HP:0003349;HP:0001250;HP:0001257;HP:0000709;HP:0003107;HP:0001791;HP:0000726;HP:0000733;HP:0001332;HP:0000511;HP:0002524;HP:0001260;HP:0002185;HP:0001744;HP:0002371
PIK3R2	0	0.369028	25	HP:0010775;HP:0000637;HP:0001355;HP:0003202;HP:0001263;HP:0002187;HP:0002943;HP:0012650;HP:0006380;HP:0001250;HP:0000238;HP:0002007;HP:0000618;HP:0002126;HP:0001302;HP:0001629;HP:0001653;HP:0000508;HP:0007074;HP:0001631;HP:0008936;HP:0100259;HP:0002079;HP:0001090;HP:0002808
PSMB8	0	0.369323	34	HP:0002653;HP:0100759;HP:0003202;HP:0001324;HP:0010783;HP:0001508;HP:0002910;HP:0000448;HP:0000158;HP:0001256;HP:0002829;HP:0010702;HP:0000400;HP:0001744;HP:0000179;HP:0000509;HP:0001635;HP:0002135;HP:0000938;HP:0004322;HP:0100807;HP:0003565;HP:0002240;HP:0009125;HP:0002987;HP:0100534;HP:0001250;HP:0000953;HP:0008887;HP:0011675;HP:0001935;HP:0002155;HP:0001090;HP:0001640
SGSH	0	0.369325	21	HP:0000943;HP:0001249;HP:0002159;HP:0001387;HP:0002240;HP:0001507;HP:0000900;HP:0000280;HP:0001670;HP:0000365;HP:0000664;HP:0002360;HP:0001250;HP:0000752;HP:0002788;HP:0003309;HP:0002208;HP:0001007;HP:0000250;HP:0002014;HP:0001744
CWC27	0	0.369869	14	HP:0002007;HP:0000347;HP:0001249;HP:0004322;HP:0003812;HP:0001270;HP:0000494;HP:0000510;HP:0011968;HP:0000369;HP:0001156;HP:0009882;HP:0005871;HP:0000750
CTNNA2	0	0.370095	6	HP:0001332;HP:0001252;HP:0001344;HP:0001249;HP:0001302;HP:0001250
TWIST1	0	0.370109	45	HP:0000175;HP:0000294;HP:0002342;HP:0002697;HP:0003002;HP:0002644;HP:0003189;HP:0000614;HP:0009951;HP:0001822;HP:0000316;HP:0002974;HP:0011323;HP:0001357;HP:0000248;HP:0000557;HP:0000486;HP:0000272;HP:0010104;HP:0000508;HP:0000444;HP:0001156;HP:0004425;HP:0000324;HP:0000268;HP:0004209;HP:0001363;HP:0000263;HP:0004322;HP:0000348;HP:0030680;HP:0000270;HP:0000365;HP:0004440;HP:0000189;HP:0000460;HP:…
MAB21L1	0	0.370173	26	HP:0000666;HP:0001249;HP:0002342;HP:0008689;HP:0002187;HP:0001263;HP:0011344;HP:0011343;HP:0007700;HP:0001131;HP:0007957;HP:0006817;HP:0002557;HP:0000664;HP:0025325;HP:0000534;HP:0000486;HP:0000252;HP:0000046;HP:0001321;HP:0008729;HP:0011230;HP:0010747;HP:0001305;HP:0008707;HP:0001272
CIT	0	0.370228	3	HP:0009879;HP:0001249;HP:0011451
MIR17HG	0	0.37033	5	HP:0000252;HP:0001249;HP:0005819;HP:0004322;HP:0009778
RAB39B	0	0.370904	8	HP:0000256;HP:0000268;HP:0001249;HP:0000752;HP:0001263;HP:0000733;HP:0000276;HP:0001250
PLAA	0	0.371707	6	HP:0000648;HP:0000253;HP:0000639;HP:0001263;HP:0012098;HP:0001250
NDE1	0	0.372646	8	HP:0003577;HP:0004322;HP:0001274;HP:0001263;HP:0002187;HP:0001339;HP:0001250;HP:0001276
MTHFR	0	0.372958	11	HP:0002160;HP:0000252;HP:0002156;HP:0001263;HP:0001324;HP:0001288;HP:0002311;HP:0003401;HP:0001297;HP:0000708;HP:0001250
PREPL	0	0.373298	26	HP:0008872;HP:0004322;HP:0000153;HP:0001263;HP:0001611;HP:0000824;HP:0001508;HP:0001252;HP:0001998;HP:0002591;HP:0001252;HP:0000787;HP:0004324;HP:0006889;HP:0000527;HP:0003128;HP:0003287;HP:0001256;HP:0003701;HP:0000815;HP:0000508;HP:0002901;HP:0003131;HP:0005280;HP:0001558;HP:0000297
GCH1	0	0.373345	33	HP:0001954;HP:0001254;HP:0001263;HP:0001266;HP:0002487;HP:0006829;HP:0002015;HP:0002063;HP:0006887;HP:0001250;HP:0002509;HP:0002344;HP:0003593;HP:0000496;HP:0001332;HP:0004923;HP:0000737;HP:0001337;HP:0003828;HP:0002174;HP:0000473;HP:0002356;HP:0008297;HP:0003487;HP:0001300;HP:0001347;HP:0011463;HP:0002066;HP:0003812;HP:0002548;HP:0001761;HP:0002650;HP:0001762
CTSD	0	0.374569	22	HP:0002133;HP:0001105;HP:0001251;HP:0002093;HP:0010864;HP:0002059;HP:0001939;HP:0002529;HP:0002063;HP:0006887;HP:0001257;HP:0003577;HP:0000252;HP:0000431;HP:0000572;HP:0000510;HP:0000369;HP:0000340;HP:0005458;HP:0002104;HP:0001272;HP:0002074
ROGDI	0	0.374839	14	HP:0006297;HP:0001321;HP:0000726;HP:0001251;HP:0001263;HP:0000705;HP:0010864;HP:0002059;HP:0002376;HP:0002521;HP:0002119;HP:0003828;HP:0001257;HP:0001250
JAM3	0	0.375172	13	HP:0003577;HP:0005484;HP:0001321;HP:0001263;HP:0000086;HP:0002240;HP:0000519;HP:0000800;HP:0002119;HP:0000028;HP:0001347;HP:0001257;HP:0001250
PPP3CA	0	0.375313	4	HP:0001252;HP:0001249;HP:0000280;HP:0001250
BTD	0	0.375531	25	HP:0001254;HP:0008872;HP:0000988;HP:0001251;HP:0001596;HP:0001263;HP:0001252;HP:0002240;HP:0001250;HP:0001051;HP:0000648;HP:0002013;HP:0001992;HP:0100275;HP:0005979;HP:0000572;HP:0002506;HP:0001987;HP:0002789;HP:0001581;HP:0002014;HP:0002104;HP:0001744;HP:0000407;HP:0000509
TBC1D20	0	0.376303	10	HP:0000252;HP:0001249;HP:0002510;HP:0000568;HP:0002376;HP:0000519;HP:0000028;HP:0000518;HP:0000054;HP:0001257
SMARCAL1	0	0.376778	56	HP:0001608;HP:0001939;HP:0002719;HP:0001507;HP:0000478;HP:0001626;HP:0002213;HP:0001888;HP:0000119;HP:0002326;HP:0000483;HP:0003182;HP:0001511;HP:0003521;HP:0001903;HP:0002942;HP:0000545;HP:0000924;HP:0002843;HP:0000691;HP:0001270;HP:0001620;HP:0002208;HP:0040064;HP:0001875;HP:0007759;HP:0025031;HP:0002515;HP:0000097;HP:0000414;HP:0001538;HP:0000938;HP:0001873;HP:0006453;HP:0010701;HP:0001574;HP:…
GNPAT	0	0.376842	22	HP:0000463;HP:0005792;HP:0000347;HP:0001249;HP:0000938;HP:0000348;HP:0002644;HP:0001508;HP:0001252;HP:0003301;HP:0000239;HP:0000252;HP:0000431;HP:0008838;HP:0008905;HP:0005280;HP:0006375;HP:0002832;HP:0000218;HP:0002650;HP:0001371;HP:0000518
NOVA2	0	0.377083	3	HP:0001249;HP:0001251;HP:0001257
MANBA	0	0.377648	14	HP:0000503;HP:0001249;HP:0001999;HP:0000752;HP:0002167;HP:0007108;HP:0001252;HP:0001939;HP:0002719;HP:0012066;HP:0000365;HP:0000718;HP:0001014;HP:0001250
FRAS1	0	0.378309	62	HP:0004378;HP:0000528;HP:0000175;HP:0000183;HP:0005325;HP:0005352;HP:0008559;HP:0000316;HP:0000405;HP:0007957;HP:0001602;HP:0000636;HP:0006610;HP:0000413;HP:0006714;HP:0000238;HP:0000618;HP:0000252;HP:0000378;HP:0000089;HP:0000430;HP:0000777;HP:0000377;HP:0000028;HP:0002089;HP:0002223;HP:0008678;HP:0002084;HP:0000054;HP:0002536;HP:0004112;HP:0000047;HP:0001249;HP:0001607;HP:0009767;HP:0010554;HP:…
ARSL	0	0.37845	14	HP:0003196;HP:0000252;HP:0000420;HP:0000135;HP:0004322;HP:0001263;HP:0005280;HP:0000518;HP:0000458;HP:0000925;HP:0000365;HP:0008064;HP:0009882;HP:0010655
NDUFS8	0	0.378981	30	HP:0002171;HP:0001249;HP:0001251;HP:0001263;HP:0000602;HP:0001508;HP:0002093;HP:0001252;HP:0000639;HP:0000005;HP:0000998;HP:0007305;HP:0001347;HP:0002151;HP:0003128;HP:0001250;HP:0001257;HP:0001427;HP:0002490;HP:0000648;HP:0000712;HP:0003593;HP:0001404;HP:0003812;HP:0000580;HP:0001332;HP:0003676;HP:0001260;HP:0002793;HP:0000407
NDUFAF2	0	0.378981	30	HP:0002171;HP:0001249;HP:0001251;HP:0001263;HP:0000602;HP:0001508;HP:0002093;HP:0001252;HP:0000639;HP:0000005;HP:0000998;HP:0007305;HP:0001347;HP:0002151;HP:0003128;HP:0001250;HP:0001257;HP:0001427;HP:0002490;HP:0000648;HP:0000712;HP:0003593;HP:0001404;HP:0003812;HP:0000580;HP:0001332;HP:0003676;HP:0001260;HP:0002793;HP:0000407
SDHA	0	0.378981	30	HP:0002171;HP:0001249;HP:0001251;HP:0001263;HP:0000602;HP:0001508;HP:0002093;HP:0001252;HP:0000639;HP:0000005;HP:0000998;HP:0007305;HP:0001347;HP:0002151;HP:0003128;HP:0001250;HP:0001257;HP:0001427;HP:0002490;HP:0000648;HP:0000712;HP:0003593;HP:0001404;HP:0003812;HP:0000580;HP:0001332;HP:0003676;HP:0001260;HP:0002793;HP:0000407
TACO1	0	0.378981	30	HP:0002171;HP:0001249;HP:0001251;HP:0001263;HP:0000602;HP:0001508;HP:0002093;HP:0001252;HP:0000639;HP:0000005;HP:0000998;HP:0007305;HP:0001347;HP:0002151;HP:0003128;HP:0001250;HP:0001257;HP:0001427;HP:0002490;HP:0000648;HP:0000712;HP:0003593;HP:0001404;HP:0003812;HP:0000580;HP:0001332;HP:0003676;HP:0001260;HP:0002793;HP:0000407
NDUFA10	0	0.378981	30	HP:0002171;HP:0001249;HP:0001251;HP:0001263;HP:0002093;HP:0001508;HP:0000602;HP:0001252;HP:0000005;HP:0000639;HP:0000998;HP:0007305;HP:0003128;HP:0002151;HP:0001347;HP:0002490;HP:0001427;HP:0001257;HP:0001250;HP:0000648;HP:0003593;HP:0000712;HP:0003812;HP:0001404;HP:0000580;HP:0001332;HP:0003676;HP:0001260;HP:0002793;HP:0000407
TMEM237	0	0.379334	26	HP:0000194;HP:0000322;HP:0000286;HP:0000107;HP:0001251;HP:0010864;HP:0000568;HP:0000426;HP:0000316;HP:0000639;HP:0000822;HP:0000238;HP:0000486;HP:0000272;HP:0000508;HP:0000494;HP:0002553;HP:0000490;HP:0000369;HP:0000589;HP:0000737;HP:0001305;HP:0100259;HP:0001510;HP:0002084;HP:0000358
EIF2AK3	0	0.379464	34	HP:0010230;HP:0010585;HP:0002868;HP:0003311;HP:0002673;HP:0002827;HP:0000939;HP:0004236;HP:0000316;HP:0001276;HP:0004467;HP:0000252;HP:0002654;HP:0000218;HP:0000819;HP:0002656;HP:0008134;HP:0004322;HP:0001263;HP:0003071;HP:0000926;HP:0002240;HP:0003301;HP:0006110;HP:0000083;HP:0001498;HP:0002857;HP:0000582;HP:0003593;HP:0006274;HP:0010583;HP:0005280;HP:0003307;HP:0001552
ALX1	0	0.379501	33	HP:0001636;HP:0002000;HP:0005258;HP:0006931;HP:0000286;HP:0000568;HP:0001566;HP:0001162;HP:0000405;HP:0000316;HP:0009004;HP:0000384;HP:0000508;HP:0009466;HP:0004423;HP:0006992;HP:0000589;HP:0001156;HP:0000518;HP:0001249;HP:0001274;HP:0009099;HP:0002738;HP:0000455;HP:0000161;HP:0003745;HP:0007541;HP:0000431;HP:0000327;HP:0009473;HP:0000456;HP:0000369;HP:0000349
ALX3	0	0.379501	33	HP:0001636;HP:0002000;HP:0005258;HP:0006931;HP:0000286;HP:0000568;HP:0001566;HP:0001162;HP:0000405;HP:0000316;HP:0009004;HP:0000384;HP:0000508;HP:0009466;HP:0004423;HP:0006992;HP:0000589;HP:0001156;HP:0000518;HP:0001249;HP:0001274;HP:0009099;HP:0002738;HP:0000455;HP:0000161;HP:0003745;HP:0007541;HP:0000431;HP:0000327;HP:0009473;HP:0000456;HP:0000369;HP:0000349
CTC1	0	0.379991	39	HP:0002756;HP:0008897;HP:0002352;HP:0000939;HP:0002071;HP:0007763;HP:0002062;HP:0001511;HP:0000618;HP:0001903;HP:0002415;HP:0002301;HP:0003812;HP:0007898;HP:0005528;HP:0001332;HP:0002745;HP:0002164;HP:0002650;HP:0007256;HP:0002514;HP:0000938;HP:0001873;HP:0004322;HP:0001251;HP:0008070;HP:0001268;HP:0001257;HP:0001250;HP:0002857;HP:0004979;HP:0000648;HP:0002584;HP:0003593;HP:0000963;HP:0003676;HP:…
EFNB1	0	0.380955	42	HP:0001809;HP:0000175;HP:0001060;HP:0001547;HP:0001808;HP:0005278;HP:0000316;HP:0002162;HP:0000639;HP:0000248;HP:0001423;HP:0001388;HP:0001156;HP:0000767;HP:0001537;HP:0000324;HP:0000776;HP:0200021;HP:0004209;HP:0000047;HP:0004322;HP:0000577;HP:0001263;HP:0001252;HP:0001807;HP:0003187;HP:0004440;HP:0002007;HP:0000506;HP:0000431;HP:0000204;HP:0000049;HP:0000494;HP:0000456;HP:0000470;HP:0200053;HP:…
IGF1	0	0.38098	16	HP:0000347;HP:0001249;HP:0000938;HP:0004322;HP:0000736;HP:0001939;HP:0002750;HP:0001511;HP:0003577;HP:0000252;HP:0000508;HP:0000752;HP:0001270;HP:0009466;HP:0004325;HP:0000407
DLAT	0	0.381351	16	HP:0002465;HP:0002268;HP:0001251;HP:0001266;HP:0001319;HP:0006961;HP:0000639;HP:0001347;HP:0003128;HP:0002194;HP:0001256;HP:0003593;HP:0000252;HP:0000508;HP:0002307;HP:0000657
HSD17B10	0	0.383179	32	HP:0001249;HP:0001263;HP:0001266;HP:0001252;HP:0001942;HP:0002376;HP:0000639;HP:0001943;HP:0003128;HP:0001250;HP:0002344;HP:0003593;HP:0000546;HP:0001423;HP:0000407;HP:0000711;HP:0000750;HP:0001249;HP:0001266;HP:0009062;HP:0002938;HP:0000718;HP:0001347;HP:0000738;HP:0001257;HP:0000709;HP:0003593;HP:0000713;HP:0001270;HP:0001260;HP:0002136;HP:0001166
ACOX1	0	0.383381	32	HP:0001319;HP:0000639;HP:0000316;HP:0002910;HP:0006555;HP:0007305;HP:0000248;HP:0003487;HP:0006887;HP:0001276;HP:0000486;HP:0000654;HP:0002415;HP:0008619;HP:0008763;HP:0001332;HP:0000737;HP:0003186;HP:0011344;HP:0010864;HP:0002240;HP:0002376;HP:0002015;HP:0001250;HP:0002007;HP:0000648;HP:0003593;HP:0000431;HP:0005280;HP:0000580;HP:0000369;HP:0000510
DPM1	0	0.383382	33	HP:0009824;HP:0100704;HP:0005469;HP:0001028;HP:0001508;HP:0005543;HP:0002910;HP:0000316;HP:0000486;HP:0003642;HP:0004279;HP:0002353;HP:0001009;HP:0002164;HP:0001744;HP:0005484;HP:0003645;HP:0002098;HP:0011344;HP:0001252;HP:0002240;HP:0002395;HP:0200055;HP:0001643;HP:0006380;HP:0002705;HP:0001250;HP:0000494;HP:0004855;HP:0005280;HP:0006466;HP:0003236;HP:0001976
PCNT	0	0.38387	47	HP:0000278;HP:0006645;HP:0003275;HP:0000426;HP:0002690;HP:0002750;HP:0000448;HP:0001511;HP:0002812;HP:0000252;HP:0002982;HP:0000691;HP:0004944;HP:0001620;HP:0000340;HP:0010579;HP:0002986;HP:0010034;HP:0011834;HP:0002866;HP:0000957;HP:0000826;HP:0006297;HP:0000047;HP:0001956;HP:0004209;HP:0001249;HP:0001263;HP:0003015;HP:0000774;HP:0005819;HP:0009882;HP:0000882;HP:0001377;HP:0000540;HP:0000582;HP:…
AAAS	0	0.383974	24	HP:0000972;HP:0001249;HP:0004322;HP:0001251;HP:0002571;HP:0001263;HP:0001324;HP:0000649;HP:0012332;HP:0007002;HP:0009916;HP:0003487;HP:0008259;HP:0001347;HP:0000648;HP:0000953;HP:0001278;HP:0011463;HP:0000252;HP:0004319;HP:0003676;HP:0001260;HP:0008163;HP:0000522
TRIP13	0	0.38406	5	HP:0000252;HP:0003121;HP:0001263;HP:0002667;HP:0001250
ALDH3A2	0	0.384226	11	HP:0006297;HP:0000613;HP:0001249;HP:0002942;HP:0004322;HP:0000608;HP:0007305;HP:0008064;HP:0001257;HP:0001250;HP:0007727
MASP1	0	0.384316	32	HP:0000175;HP:0000537;HP:0008897;HP:0002678;HP:0002974;HP:0000501;HP:0000316;HP:0000405;HP:0001773;HP:0000581;HP:0001256;HP:0000252;HP:0000508;HP:0000524;HP:0002553;HP:0009891;HP:0000126;HP:0004209;HP:0000593;HP:0006216;HP:0001539;HP:0000260;HP:0004440;HP:0000678;HP:0004443;HP:0000204;HP:0000496;HP:0002558;HP:0003298;HP:0001510;HP:0009237;HP:0000960
PTS	0	0.384557	21	HP:0001954;HP:0001251;HP:0001263;HP:0001266;HP:0001518;HP:0002015;HP:0001300;HP:0001347;HP:0002033;HP:0002063;HP:0006887;HP:0001250;HP:0002344;HP:0001262;HP:0000252;HP:0001332;HP:0002067;HP:0004923;HP:0000737;HP:0008936;HP:0001337
MGAT2	0	0.384954	49	HP:0000194;HP:0000256;HP:0000278;HP:0001763;HP:0004841;HP:0001547;HP:0008897;HP:0001508;HP:0002673;HP:0000426;HP:0000232;HP:0003423;HP:0000248;HP:0011858;HP:0000574;HP:0006887;HP:0000252;HP:0001929;HP:0000212;HP:0010808;HP:0001007;HP:0009765;HP:0000767;HP:0000233;HP:0000400;HP:0000358;HP:0004322;HP:0002317;HP:0000938;HP:0010864;HP:0008070;HP:0001290;HP:0000699;HP:0001572;HP:0000527;HP:0000718;HP:…
PDHX	0	0.385401	28	HP:0001249;HP:0000286;HP:0002317;HP:0000243;HP:0001251;HP:0001263;HP:0007015;HP:0001942;HP:0001319;HP:0001338;HP:0000316;HP:0002416;HP:0007010;HP:0003128;HP:0001250;HP:0000648;HP:0003577;HP:0000252;HP:0000496;HP:0003542;HP:0002928;HP:0002510;HP:0001332;HP:0001258;HP:0003348;HP:0000218;HP:0000767;HP:0003828
TMEM216	0	0.385421	39	HP:0000256;HP:0100951;HP:0002419;HP:0001760;HP:0000568;HP:0001162;HP:0000316;HP:0000639;HP:0007772;HP:0000238;HP:0011933;HP:0003812;HP:0002335;HP:0000218;HP:0000657;HP:0002876;HP:0002084;HP:0000090;HP:0001273;HP:0002790;HP:0000567;HP:0000556;HP:0002404;HP:0001249;HP:0012211;HP:0000107;HP:0001251;HP:0000570;HP:0001263;HP:0001252;HP:0002508;HP:0002365;HP:0000050;HP:0000588;HP:0005280;HP:0000369;HP:…
ELOVL4	0	0.386194	16	HP:0000023;HP:0000962;HP:0001263;HP:0002187;HP:0010783;HP:0000649;HP:0008064;HP:0011003;HP:0002099;HP:0003577;HP:0000252;HP:0002123;HP:0002510;HP:0001371;HP:0001510;HP:0000958
TBCE	0	0.386365	46	HP:0000347;HP:0008897;HP:0006645;HP:0000316;HP:0001773;HP:0002119;HP:0002905;HP:0002917;HP:0008846;HP:0011220;HP:0003561;HP:0002718;HP:0002750;HP:0001511;HP:0000883;HP:0001903;HP:0000252;HP:0004279;HP:0000444;HP:0005686;HP:0005450;HP:0000028;HP:0002199;HP:0000233;HP:0000054;HP:0001476;HP:0003508;HP:0000358;HP:0001249;HP:0000193;HP:0000670;HP:0200055;HP:0001250;HP:0002007;HP:0008198;HP:0001281;HP:…
NUS1	0	0.386431	2	HP:0001249;HP:0001250
PLPBP	0	0.386503	6	HP:0001249;HP:0000252;HP:0100508;HP:0001263;HP:0003270;HP:0001250
QDPR	0	0.38689	18	HP:0001954;HP:0002514;HP:0001249;HP:0001263;HP:0001266;HP:0001252;HP:0002015;HP:0001250;HP:0001276;HP:0002344;HP:0003593;HP:0000252;HP:0001336;HP:0004923;HP:0001332;HP:0000737;HP:0001337;HP:0003828
CHMP1A	0	0.386905	25	HP:0005484;HP:0100704;HP:0002465;HP:0001249;HP:0001263;HP:0002804;HP:0000639;HP:0002015;HP:0000565;HP:0000998;HP:0000483;HP:0004684;HP:0001347;HP:0002365;HP:0001257;HP:0002020;HP:0000540;HP:0003577;HP:0001321;HP:0000545;HP:0002072;HP:0001761;HP:0008936;HP:0002079;HP:0001762
LRPPRC	0	0.387025	28	HP:0000463;HP:0002171;HP:0000294;HP:0001251;HP:0001263;HP:0001508;HP:0001252;HP:0011096;HP:0000316;HP:0003074;HP:0001943;HP:0007305;HP:0011220;HP:0002151;HP:0003128;HP:0001250;HP:0002490;HP:0000486;HP:0003593;HP:0000272;HP:0000431;HP:0002553;HP:0001414;HP:0001007;HP:0002789;HP:0006565;HP:0001337;HP:0000750
TBX1	0	0.387481	48	HP:0001636;HP:0005435;HP:0000347;HP:0008211;HP:0000175;HP:0000647;HP:0001611;HP:0002719;HP:0000316;HP:0000565;HP:0001660;HP:0001328;HP:0000581;HP:0001051;HP:0000627;HP:0100753;HP:0000777;HP:0000218;HP:0002650;HP:0001537;HP:0011611;HP:0007018;HP:0000023;HP:0000126;HP:0000322;HP:0001061;HP:0100541;HP:0004322;HP:0000193;HP:0001081;HP:0001263;HP:0000577;HP:0000370;HP:0000860;HP:0001513;HP:0000821;HP:…
UBR1	0	0.388399	52	HP:0008716;HP:0003819;HP:0001396;HP:0006334;HP:0001508;HP:0012050;HP:0002024;HP:0001399;HP:0002557;HP:0002750;HP:0007385;HP:0002253;HP:0001511;HP:0000486;HP:0000252;HP:0000430;HP:0001631;HP:0000819;HP:0000444;HP:0000143;HP:0001153;HP:0001388;HP:0000028;HP:0001597;HP:0000054;HP:0002236;HP:0000957;HP:0001545;HP:0002023;HP:0004209;HP:0000047;HP:0000126;HP:0001249;HP:0004322;HP:0002286;HP:0001518;HP:…
LIFR	0	0.388513	71	HP:0000347;HP:0002756;HP:0001507;HP:0001626;HP:0000272;HP:0000598;HP:0011968;HP:0007610;HP:0007759;HP:0100865;HP:0025031;HP:0002104;HP:0004964;HP:0001883;HP:0004322;HP:0005736;HP:0006844;HP:0002092;HP:0010298;HP:0000682;HP:0002015;HP:0007328;HP:0002987;HP:0006380;HP:0005830;HP:0002007;HP:0011800;HP:0000369;HP:0000470;HP:0001609;HP:0002086;HP:0000954;HP:0003196;HP:0000205;HP:0001608;HP:0001611;HP:…
CKAP2L	0	0.38914	19	HP:0000322;HP:0001249;HP:0008897;HP:0000337;HP:0000520;HP:0001250;HP:0000648;HP:0001511;HP:0010714;HP:0001629;HP:0000252;HP:0000431;HP:0000430;HP:0001332;HP:0004325;HP:0000233;HP:0000505;HP:0001272;HP:0000954
CHST14	0	0.389464	52	HP:0000175;HP:0000482;HP:0100699;HP:0000308;HP:0000978;HP:0000501;HP:0000337;HP:0000316;HP:0000239;HP:0002119;HP:0000248;HP:0001181;HP:0000219;HP:0001373;HP:0000592;HP:0000486;HP:0000545;HP:0000974;HP:0001270;HP:0002566;HP:0001631;HP:0002036;HP:0000218;HP:0001388;HP:0001581;HP:0000028;HP:0000767;HP:0002650;HP:0001166;HP:0001537;HP:0004425;HP:0000324;HP:0000358;HP:0001762;HP:0001030;HP:0002246;HP:…
MMACHC	0	0.389743	45	HP:0002160;HP:0001254;HP:0001289;HP:0001508;HP:0001942;HP:0003286;HP:0002071;HP:0000639;HP:0003153;HP:0000238;HP:0005575;HP:0001889;HP:0002156;HP:0000252;HP:0003210;HP:0000726;HP:0003223;HP:0000790;HP:0001875;HP:0003524;HP:0000400;HP:0003658;HP:0008872;HP:0001249;HP:0000319;HP:0001873;HP:0000348;HP:0001263;HP:0000112;HP:0001252;HP:0001907;HP:0000276;HP:0003584;HP:0002912;HP:0000093;HP:0001250;HP:…
ETHE1	0	0.389815	16	HP:0008046;HP:0001249;HP:0001251;HP:0003688;HP:0001263;HP:0002028;HP:0001508;HP:0001252;HP:0002376;HP:0002071;HP:0001626;HP:0000967;HP:0003128;HP:0001250;HP:0007183;HP:0003219
DLD	0	0.389894	42	HP:0001254;HP:0001508;HP:0001507;HP:0000639;HP:0007305;HP:0001347;HP:0003128;HP:0001276;HP:0000712;HP:0008344;HP:0003812;HP:0001332;HP:0001733;HP:0002793;HP:0002171;HP:0008872;HP:0001249;HP:0001251;HP:0001263;HP:0002093;HP:0000602;HP:0001252;HP:0000005;HP:0001943;HP:0000998;HP:0002181;HP:0000738;HP:0002151;HP:0001250;HP:0002490;HP:0001427;HP:0001257;HP:0000648;HP:0003593;HP:0002013;HP:0001404;HP:…
IKBKG	0	0.390367	62	HP:0000962;HP:0002937;HP:0010783;HP:0100699;HP:0001507;HP:0000568;HP:0001626;HP:0000478;HP:0002213;HP:0003011;HP:0007750;HP:0002557;HP:0000486;HP:0000252;HP:0001880;HP:0001423;HP:0000924;HP:0005815;HP:0002208;HP:0000668;HP:0001000;HP:0002751;HP:0000518;HP:0000573;HP:0002164;HP:0004529;HP:0003549;HP:0000684;HP:0000491;HP:0001249;HP:0004322;HP:0100783;HP:0001574;HP:0008070;HP:0001807;HP:0000541;HP:…
WNT5A	0	0.390716	58	HP:0000256;HP:0000278;HP:0003196;HP:0000347;HP:0000286;HP:0000637;HP:0000060;HP:0000316;HP:0011304;HP:0002750;HP:0000158;HP:0000219;HP:0000272;HP:0004279;HP:0009466;HP:0008905;HP:0000212;HP:0000218;HP:0000059;HP:0001837;HP:0000028;HP:0000767;HP:0002164;HP:0000054;HP:0001537;HP:0000207;HP:0000684;HP:0000358;HP:0000023;HP:0001705;HP:0000126;HP:0000463;HP:0001249;HP:0010290;HP:0004322;HP:0001263;HP:…
KCNQ5	0	0.390949	4	HP:0001252;HP:0001249;HP:0001257;HP:0001250
RAB3GAP2	0	0.391279	38	HP:0000347;HP:0000286;HP:0002205;HP:0000692;HP:0009803;HP:0004684;HP:0001831;HP:0000248;HP:0001840;HP:0006887;HP:0008593;HP:0000252;HP:0004279;HP:0000218;HP:0000767;HP:0000028;HP:0000518;HP:0000054;HP:0000358;HP:0001762;HP:0000322;HP:0001635;HP:0001638;HP:0008872;HP:0004322;HP:0003992;HP:0010864;HP:0010049;HP:0002779;HP:0002938;HP:0000455;HP:0004405;HP:0000327;HP:0000494;HP:0005280;HP:0000768;HP:…
SURF1	0	0.392109	49	HP:0003688;HP:0001508;HP:0002098;HP:0003109;HP:0002875;HP:0001994;HP:0000639;HP:0007305;HP:0001347;HP:0003128;HP:0001903;HP:0003076;HP:0000712;HP:0003546;HP:0000508;HP:0003812;HP:0001270;HP:0002747;HP:0001332;HP:0002793;HP:0002171;HP:0001249;HP:0003355;HP:0001251;HP:0001263;HP:0002093;HP:0000602;HP:0001252;HP:0002240;HP:0000005;HP:0000998;HP:0000093;HP:0002151;HP:0002490;HP:0001427;HP:0001257;HP:…
COX10	0	0.392109	49	HP:0003688;HP:0001508;HP:0002098;HP:0003109;HP:0002875;HP:0001994;HP:0000639;HP:0007305;HP:0001347;HP:0003128;HP:0001903;HP:0003076;HP:0000712;HP:0003546;HP:0000508;HP:0003812;HP:0001270;HP:0002747;HP:0001332;HP:0002793;HP:0002171;HP:0001249;HP:0003355;HP:0001251;HP:0001263;HP:0002093;HP:0000602;HP:0001252;HP:0002240;HP:0000005;HP:0000998;HP:0000093;HP:0002151;HP:0002490;HP:0001427;HP:0001257;HP:…
COX15	0	0.392109	49	HP:0003688;HP:0001508;HP:0002098;HP:0003109;HP:0002875;HP:0000639;HP:0001994;HP:0007305;HP:0001347;HP:0003128;HP:0000712;HP:0003076;HP:0001903;HP:0003546;HP:0003812;HP:0000508;HP:0001270;HP:0001332;HP:0002747;HP:0002793;HP:0002171;HP:0001249;HP:0003355;HP:0001251;HP:0001263;HP:0002093;HP:0000602;HP:0001252;HP:0002240;HP:0000005;HP:0000998;HP:0000093;HP:0002151;HP:0001250;HP:0001257;HP:0001427;HP:…
RBM8A	0	0.392221	58	HP:0001636;HP:0000347;HP:0006101;HP:0002970;HP:0002673;HP:0002827;HP:0004977;HP:0002188;HP:0011304;HP:0000248;HP:0001181;HP:0002389;HP:0003043;HP:0001051;HP:0000486;HP:0002999;HP:0001903;HP:0000272;HP:0007413;HP:0000508;HP:0001880;HP:0100327;HP:0001270;HP:0004313;HP:0001522;HP:0004717;HP:0001631;HP:0002949;HP:0100694;HP:0007514;HP:0006495;HP:0001762;HP:0000463;HP:0004209;HP:0009702;HP:0009829;HP:…
SLC35C1	0	0.392982	13	HP:0000252;HP:0004322;HP:0000388;HP:0001574;HP:0010864;HP:0001252;HP:0001939;HP:0005400;HP:0000704;HP:0006887;HP:0001250;HP:0002090;HP:0002120
GUSB	0	0.393273	32	HP:0000256;HP:0001654;HP:0003311;HP:0008897;HP:0007957;HP:0001789;HP:0001840;HP:0002180;HP:0008807;HP:0000238;HP:0008430;HP:0001007;HP:0001371;HP:0003375;HP:0001537;HP:0001744;HP:0000023;HP:0005619;HP:0000943;HP:0001249;HP:0004322;HP:0004607;HP:0000926;HP:0002240;HP:0008301;HP:0000280;HP:0002680;HP:0000365;HP:0006119;HP:0000470;HP:0003541;HP:0000768
ASAH1	0	0.393401	30	HP:0001249;HP:0001270;HP:0001508;HP:0002093;HP:0000112;HP:0002240;HP:0000737;HP:0010729;HP:0001744;HP:0001615;HP:0001386;HP:0007470;HP:0002205;HP:0001308;HP:0001284;HP:0003391;HP:0003621;HP:0002398;HP:0001336;HP:0000726;HP:0002123;HP:0010628;HP:0002747;HP:0002355;HP:0003676;HP:0002650;HP:0007269;HP:0002359;HP:0001337;HP:0008955
CBS	0	0.393709	67	HP:0000961;HP:0000962;HP:0000956;HP:0000934;HP:0002156;HP:0000966;HP:0001010;HP:0000965;HP:0002751;HP:0000767;HP:0001733;HP:0001166;HP:0000023;HP:0000972;HP:0000943;HP:0000932;HP:0000938;HP:0000952;HP:0000926;HP:0000925;HP:0000931;HP:0000971;HP:0000940;HP:0001397;HP:0001250;HP:0000953;HP:0000946;HP:0000927;HP:0000947;HP:0000768;HP:0000944;HP:0001376;HP:0000960;HP:0000954;HP:0000098;HP:0000933;HP:…
ORC1	0	0.393882	60	HP:0006628;HP:0000347;HP:0000175;HP:0001547;HP:0002937;HP:0002970;HP:0002644;HP:0001508;HP:0001795;HP:0000376;HP:0000581;HP:0003561;HP:0006591;HP:0002750;HP:0000413;HP:0001511;HP:0002020;HP:0000486;HP:0000883;HP:0000252;HP:0000237;HP:0004279;HP:0000691;HP:0000911;HP:0001623;HP:0000218;HP:0000059;HP:0001388;HP:0000028;HP:0003042;HP:0000054;HP:0000179;HP:0001762;HP:0004209;HP:0001249;HP:0008872;HP:…
RNASET2	0	0.394095	19	HP:0002514;HP:0002305;HP:0002465;HP:0011400;HP:0001251;HP:0011344;HP:0002352;HP:0000639;HP:0002119;HP:0007042;HP:0001257;HP:0001250;HP:0003677;HP:0003593;HP:0000252;HP:0001332;HP:0000295;HP:0000407;HP:0000750
NEU1	0	0.394704	31	HP:0003202;HP:0001324;HP:0000639;HP:0004333;HP:0001789;HP:0001347;HP:0003461;HP:0001336;HP:0010729;HP:0001350;HP:0000518;HP:0001922;HP:0001744;HP:0000023;HP:0000943;HP:0001638;HP:0001249;HP:0004322;HP:0000282;HP:0001252;HP:0002240;HP:0000280;HP:0000093;HP:0001250;HP:0000529;HP:0001310;HP:0001541;HP:0001640;HP:0012061;HP:0000407;HP:0010655
GNS	0	0.394719	35	HP:0002159;HP:0003653;HP:0001507;HP:0011220;HP:0002360;HP:0000574;HP:0000752;HP:0002307;HP:0002208;HP:0001007;HP:0001371;HP:0001744;HP:0000179;HP:0000463;HP:0000943;HP:0001249;HP:0001387;HP:0000900;HP:0002240;HP:0002015;HP:0000280;HP:0001670;HP:0000365;HP:0000664;HP:0000154;HP:0001250;HP:0002007;HP:0002788;HP:0003309;HP:0005280;HP:0000369;HP:0000470;HP:0003676;HP:0001260;HP:0002014
LINGO1	0	0.395344	5	HP:0000252;HP:0001270;HP:0000718;HP:0010864;HP:0000750
TECPR2	0	0.395958	16	HP:0004322;HP:0000294;HP:0001263;HP:0002059;HP:0001284;HP:0002064;HP:0000248;HP:0001250;HP:0000678;HP:0002020;HP:0000252;HP:0002066;HP:0001310;HP:0000311;HP:0001260;HP:0002079
B3GALT6	0	0.395997	69	HP:0012815;HP:0000256;HP:0000887;HP:0001763;HP:0000175;HP:0001547;HP:0002827;HP:0008818;HP:0000904;HP:0001840;HP:0003026;HP:0000592;HP:0000272;HP:0000878;HP:0001631;HP:0002751;HP:0001388;HP:0001597;HP:0001166;HP:0001762;HP:0004322;HP:0000938;HP:0000193;HP:0001252;HP:0010049;HP:0007469;HP:0000520;HP:0000160;HP:0002857;HP:0000431;HP:0000470;HP:0011308;HP:0002651;HP:0100864;HP:0003510;HP:0000954;HP:…
RAPSN	0	0.396052	64	HP:0001438;HP:0000347;HP:0000175;HP:0001331;HP:0003443;HP:0002804;HP:0000316;HP:0003403;HP:0003700;HP:0001511;HP:0000486;HP:0011968;HP:0001838;HP:0001193;HP:0003070;HP:0002747;HP:0003199;HP:0003473;HP:0000358;HP:0001762;HP:0001622;HP:0001252;HP:0002015;HP:0000520;HP:0000160;HP:0006266;HP:0003593;HP:0001321;HP:0003680;HP:0000470;HP:0010628;HP:0003826;HP:0001260;HP:0001612;HP:0003828;HP:0005257;HP:…
TRIM37	0	0.396513	42	HP:0000256;HP:0100951;HP:0000286;HP:0002419;HP:0001760;HP:0200096;HP:0001162;HP:0001320;HP:0011220;HP:0007772;HP:0000158;HP:0010828;HP:0011933;HP:0003812;HP:0000508;HP:0000752;HP:0002553;HP:0010808;HP:0001395;HP:0002335;HP:0000657;HP:0002876;HP:0002790;HP:0000567;HP:0007271;HP:0000556;HP:0000463;HP:0001249;HP:0000107;HP:0001251;HP:0000570;HP:0001263;HP:0001252;HP:0002508;HP:0000718;HP:0002365;HP:…
FKRP	0	0.397736	59	HP:0003394;HP:0003551;HP:0003819;HP:0002187;HP:0000568;HP:0001319;HP:0007957;HP:0002119;HP:0002948;HP:0002194;HP:0000158;HP:0000238;HP:0003324;HP:0000252;HP:0001302;HP:0000545;HP:0008981;HP:0002091;HP:0003547;HP:0003741;HP:0001771;HP:0000589;HP:0001305;HP:0002877;HP:0002650;HP:0002359;HP:0001272;HP:0002515;HP:0005162;HP:0002350;HP:0003724;HP:0001249;HP:0008872;HP:0003674;HP:0002093;HP:0007126;HP:…
COLEC11	0	0.397949	31	HP:0003468;HP:0000473;HP:0000175;HP:0000537;HP:0008897;HP:0002827;HP:0000426;HP:0000337;HP:0000316;HP:0002974;HP:0000437;HP:0000581;HP:0009004;HP:0000486;HP:0000508;HP:0000289;HP:0002553;HP:0010759;HP:0000028;HP:0005243;HP:0001249;HP:0001363;HP:0001263;HP:0000365;HP:0001382;HP:0000431;HP:0000204;HP:0000494;HP:0001540;HP:0002714;HP:0002996
FKTN	0	0.398499	51	HP:0003202;HP:0001324;HP:0000568;HP:0001284;HP:0000238;HP:0000486;HP:0001302;HP:0000545;HP:0008981;HP:0001270;HP:0001631;HP:0003741;HP:0001360;HP:0000518;HP:0002650;HP:0000767;HP:0001371;HP:0002084;HP:0002350;HP:0001762;HP:0007348;HP:0001249;HP:0001274;HP:0002267;HP:0002093;HP:0003306;HP:0003712;HP:0001252;HP:0001642;HP:0000541;HP:0001265;HP:0003391;HP:0002365;HP:0001669;HP:0007973;HP:0001250;HP:…
ZNF711	0	0.398556	1	HP:0001249
GRIK2	0	0.398556	1	HP:0001249
DDX6	0	0.398556	1	HP:0001249
TTC19	0	0.398584	40	HP:0001324;HP:0001396;HP:0006789;HP:0001508;HP:0002059;HP:0001942;HP:0002910;HP:0001347;HP:0003128;HP:0000712;HP:0003546;HP:0000716;HP:0002353;HP:0001414;HP:0000518;HP:0001272;HP:0008872;HP:0001249;HP:0003355;HP:0001251;HP:0001263;HP:0003200;HP:0001252;HP:0001943;HP:0000365;HP:0004298;HP:0000738;HP:0002151;HP:0001250;HP:0001257;HP:0001427;HP:0003593;HP:0001639;HP:0001410;HP:0003201;HP:0000510;HP:…
TBC1D23	0	0.399511	7	HP:0001252;HP:0001249;HP:0000252;HP:0001251;HP:0007360;HP:0001263;HP:0012110
ARHGAP31	0	0.399904	35	HP:0001636;HP:0000175;HP:0001547;HP:0001596;HP:0001792;HP:0000568;HP:0000565;HP:0002119;HP:0002539;HP:0006970;HP:0000119;HP:0007589;HP:0000252;HP:0001302;HP:0003812;HP:0007590;HP:0000965;HP:0001631;HP:0001156;HP:0002084;HP:0004415;HP:0001762;HP:0001249;HP:0002092;HP:0001263;HP:0001252;HP:0001642;HP:0001250;HP:0001362;HP:0002126;HP:0001629;HP:0000204;HP:0002558;HP:0002079;HP:0001770
TUBA8	0	0.400358	10	HP:0003577;HP:0000609;HP:0000252;HP:0002126;HP:0001263;HP:0002187;HP:0001319;HP:0001265;HP:0002365;HP:0001250
ROR2	0	0.400649	76	HP:0000256;HP:0000278;HP:0000902;HP:0003196;HP:0000347;HP:0000637;HP:0000060;HP:0000316;HP:0009370;HP:0011304;HP:0002750;HP:0000158;HP:0000219;HP:0000272;HP:0004279;HP:0009466;HP:0000212;HP:0000059;HP:0001837;HP:0000028;HP:0000767;HP:0002164;HP:0002650;HP:0000054;HP:0001537;HP:0000207;HP:0000358;HP:0000023;HP:0001705;HP:0000126;HP:0000463;HP:0001249;HP:0004322;HP:0001263;HP:0200055;HP:0000520;HP:…
HSPD1	0	0.401406	16	HP:0005484;HP:0008872;HP:0001263;HP:0001266;HP:0002187;HP:0001252;HP:0000639;HP:0003487;HP:0001347;HP:0002191;HP:0001250;HP:0000486;HP:0002415;HP:0001371;HP:0003623;HP:0002104
PTDSS1	0	0.402518	45	HP:0000347;HP:0002342;HP:0001508;HP:0001043;HP:0000916;HP:0005019;HP:0000316;HP:0000239;HP:0011220;HP:0002750;HP:0001511;HP:0000171;HP:0000453;HP:0000973;HP:0005477;HP:0000965;HP:0000028;HP:0007678;HP:0000400;HP:0001545;HP:0000023;HP:0000047;HP:0001249;HP:0004322;HP:0003041;HP:0001187;HP:0001274;HP:0004482;HP:0008070;HP:0003015;HP:0001252;HP:0000270;HP:0009843;HP:0000164;HP:0000452;HP:0000885;HP:…
IDS	0	0.403624	40	HP:0000256;HP:0001654;HP:0002159;HP:0002786;HP:0001171;HP:0002187;HP:0002180;HP:0000158;HP:0000238;HP:0000508;HP:0000687;HP:0001761;HP:0001371;HP:0001744;HP:0001537;HP:0000684;HP:0000179;HP:0001085;HP:0000023;HP:0000268;HP:0000943;HP:0001635;HP:0002341;HP:0002870;HP:0004322;HP:0002240;HP:0008301;HP:0000280;HP:0000998;HP:0000365;HP:0000403;HP:0002099;HP:0001250;HP:0003502;HP:0000470;HP:0001609;HP:…
OTUD6B	0	0.404088	7	HP:0000717;HP:0000252;HP:0001249;HP:0001263;HP:0011968;HP:0001257;HP:0003510
RAB23	0	0.404237	64	HP:0001636;HP:0000347;HP:0000286;HP:0000482;HP:0004442;HP:0003241;HP:0001162;HP:0000405;HP:0000248;HP:0001840;HP:0010194;HP:0004467;HP:0000272;HP:0009608;HP:0007759;HP:0001631;HP:0009891;HP:0004322;HP:0010275;HP:0001513;HP:0001642;HP:0002857;HP:0001748;HP:0004443;HP:0000327;HP:0006397;HP:0005280;HP:0000072;HP:0010093;HP:0000470;HP:0000369;HP:0000960;HP:0000407;HP:0002970;HP:0007370;HP:0002673;HP:…
MEGF8	0	0.404237	64	HP:0001636;HP:0000347;HP:0000286;HP:0000482;HP:0004442;HP:0003241;HP:0001162;HP:0000405;HP:0000248;HP:0001840;HP:0010194;HP:0004467;HP:0000272;HP:0009608;HP:0007759;HP:0001631;HP:0009891;HP:0004322;HP:0010275;HP:0001513;HP:0001642;HP:0002857;HP:0001748;HP:0004443;HP:0000327;HP:0006397;HP:0005280;HP:0000072;HP:0010093;HP:0000470;HP:0000369;HP:0000960;HP:0000407;HP:0002970;HP:0007370;HP:0002673;HP:…
ERCC3	0	0.405471	37	HP:0001019;HP:0011400;HP:0005328;HP:0001808;HP:0002719;HP:0000568;HP:0002119;HP:0004315;HP:0001347;HP:0000992;HP:0005214;HP:0000252;HP:0000135;HP:0004334;HP:0012056;HP:0001371;HP:0000518;HP:0003224;HP:0001272;HP:0006739;HP:0000762;HP:0002135;HP:0001249;HP:0004322;HP:0001251;HP:0000271;HP:0001518;HP:0002671;HP:0007485;HP:0007479;HP:0002099;HP:0000765;HP:0000648;HP:0000580;HP:0002299;HP:0001480;HP:…
HGSNAT	0	0.405958	32	HP:0002333;HP:0002159;HP:0003653;HP:0001507;HP:0000232;HP:0002360;HP:0000752;HP:0001270;HP:0002208;HP:0002751;HP:0001007;HP:0002371;HP:0001744;HP:0000268;HP:0000943;HP:0001249;HP:0001387;HP:0000900;HP:0002240;HP:0002015;HP:0000280;HP:0001670;HP:0000365;HP:0000664;HP:0001250;HP:0002788;HP:0000510;HP:0003309;HP:0000250;HP:0100790;HP:0002014;HP:0003828
SC5D	0	0.406575	47	HP:0001927;HP:0001981;HP:0003196;HP:0005608;HP:0000347;HP:0000286;HP:0002756;HP:0000939;HP:0002059;HP:0004823;HP:0001162;HP:0000405;HP:0002910;HP:0003316;HP:0001830;HP:0000252;HP:0000508;HP:0000033;HP:0000212;HP:0007759;HP:0000218;HP:0000340;HP:0001406;HP:0000518;HP:0000233;HP:0001762;HP:0000463;HP:0000215;HP:0001249;HP:0003155;HP:0001433;HP:0001252;HP:0003107;HP:0001250;HP:0003609;HP:0200133;HP:…
EPG5	0	0.407406	40	HP:0000347;HP:0002205;HP:0000175;HP:0001508;HP:0002533;HP:0000639;HP:0000316;HP:0001320;HP:0001941;HP:0002718;HP:0004315;HP:0010636;HP:0000252;HP:0002721;HP:0001270;HP:0002965;HP:0000777;HP:0001107;HP:0004429;HP:0001635;HP:0001274;HP:0007894;HP:0001022;HP:0001252;HP:0002282;HP:0002841;HP:0003198;HP:0005419;HP:0003244;HP:0005407;HP:0001250;HP:0003577;HP:0002728;HP:0001712;HP:0000204;HP:0000369;HP:…
ATP7A	0	0.407531	67	HP:0003445;HP:0003677;HP:0003693;HP:0002317;HP:0002936;HP:0001265;HP:0001761;HP:0007269;HP:0000759;HP:0003621;HP:0002460;HP:0001763;HP:0003819;HP:0002673;HP:0000939;HP:0000015;HP:0000978;HP:0000916;HP:0000248;HP:0002045;HP:0001276;HP:0001511;HP:0001278;HP:0000252;HP:0004474;HP:0000974;HP:0000275;HP:0002645;HP:0001010;HP:0005302;HP:0003066;HP:0000973;HP:0002208;HP:0002036;HP:0000218;HP:0001241;HP:…
LARGE1	0	0.407735	35	HP:0002187;HP:0001284;HP:0003487;HP:0000158;HP:0000238;HP:0001302;HP:0000654;HP:0001270;HP:0003741;HP:0002269;HP:0001771;HP:0001305;HP:0000518;HP:0001371;HP:0000666;HP:0001249;HP:0004322;HP:0001263;HP:0006829;HP:0001252;HP:0002395;HP:0002987;HP:0007973;HP:0002365;HP:0000648;HP:0003593;HP:0003701;HP:0001321;HP:0009473;HP:0010628;HP:0007260;HP:0003560;HP:0003236;HP:0003458;HP:0002518
AP4E1	0	0.407921	30	HP:0000414;HP:0000322;HP:0004322;HP:0001263;HP:0000307;HP:0003189;HP:0010864;HP:0000395;HP:0001319;HP:0000639;HP:0000280;HP:0002119;HP:0003487;HP:0000154;HP:0001347;HP:0001250;HP:0003577;HP:0000252;HP:0000431;HP:0000275;HP:0000494;HP:0002510;HP:0002307;HP:0000297;HP:0003199;HP:0001371;HP:0001272;HP:0000341;HP:0001762;HP:0002120
ATR	0	0.407923	47	HP:0010230;HP:0000347;HP:0001763;HP:0000175;HP:0002827;HP:0003083;HP:0001320;HP:0000581;HP:0000448;HP:0002750;HP:0001511;HP:0000486;HP:0001592;HP:0001302;HP:0000237;HP:0000252;HP:0000752;HP:0000878;HP:0000218;HP:0000444;HP:0000340;HP:0000377;HP:0000028;HP:0002650;HP:0006434;HP:0000324;HP:0003508;HP:0006297;HP:0004209;HP:0000047;HP:0001883;HP:0001249;HP:0000689;HP:0008665;HP:0007048;HP:0002987;HP:…
SIL1	0	0.40854	29	HP:0008278;HP:0001249;HP:0002967;HP:0001763;HP:0003202;HP:0004322;HP:0001263;HP:0001508;HP:0002673;HP:0003687;HP:0001252;HP:0002070;HP:0010049;HP:0000639;HP:0003198;HP:0010743;HP:0001257;HP:0000486;HP:0003323;HP:0003593;HP:0002066;HP:0000252;HP:0000815;HP:0000519;HP:0001371;HP:0001260;HP:0002650;HP:0003236;HP:0002808
ACADS	0	0.40929	18	HP:0001638;HP:0001254;HP:0008872;HP:0001263;HP:0001508;HP:0001252;HP:0003198;HP:0001250;HP:0000709;HP:0002500;HP:0003219;HP:0010628;HP:0000544;HP:0002650;HP:0004911;HP:0001371;HP:0003623;HP:0000750
NDUFS7	0	0.409959	39	HP:0001254;HP:0003202;HP:0001324;HP:0001508;HP:0006965;HP:0000639;HP:0001399;HP:0003487;HP:0001347;HP:0003128;HP:0000486;HP:0000618;HP:0003546;HP:0002415;HP:0000508;HP:0003812;HP:0001423;HP:0001272;HP:0008872;HP:0000543;HP:0001251;HP:0001263;HP:0002093;HP:0001252;HP:0001265;HP:0002376;HP:0001943;HP:0002181;HP:0002490;HP:0008316;HP:0001250;HP:0001257;HP:0001427;HP:0002013;HP:0001639;HP:0001259;HP:…
NUBPL	0	0.409959	39	HP:0001254;HP:0003202;HP:0001324;HP:0001508;HP:0006965;HP:0000639;HP:0001399;HP:0003487;HP:0001347;HP:0003128;HP:0000486;HP:0000618;HP:0003546;HP:0002415;HP:0000508;HP:0003812;HP:0001423;HP:0001272;HP:0008872;HP:0000543;HP:0001251;HP:0001263;HP:0002093;HP:0001252;HP:0001265;HP:0002376;HP:0001943;HP:0002181;HP:0002490;HP:0008316;HP:0001250;HP:0001257;HP:0001427;HP:0002013;HP:0001639;HP:0001259;HP:…
FOXRED1	0	0.409959	39	HP:0001254;HP:0003202;HP:0001324;HP:0001508;HP:0006965;HP:0000639;HP:0001399;HP:0003487;HP:0001347;HP:0003128;HP:0000486;HP:0000618;HP:0003546;HP:0002415;HP:0000508;HP:0003812;HP:0001423;HP:0001272;HP:0008872;HP:0000543;HP:0001251;HP:0001263;HP:0002093;HP:0001252;HP:0001265;HP:0002376;HP:0001943;HP:0002181;HP:0002490;HP:0008316;HP:0001250;HP:0001257;HP:0001427;HP:0002013;HP:0001639;HP:0001259;HP:…
NDUFA1	0	0.409959	39	HP:0001254;HP:0003202;HP:0001324;HP:0001508;HP:0006965;HP:0000639;HP:0001399;HP:0003487;HP:0001347;HP:0003128;HP:0000486;HP:0000618;HP:0003546;HP:0002415;HP:0000508;HP:0003812;HP:0001423;HP:0001272;HP:0008872;HP:0000543;HP:0001251;HP:0001263;HP:0002093;HP:0001252;HP:0001265;HP:0002376;HP:0001943;HP:0002181;HP:0002490;HP:0008316;HP:0001250;HP:0001257;HP:0001427;HP:0002013;HP:0001639;HP:0001259;HP:…
CYP27A1	0	0.410189	41	HP:0001681;HP:0003482;HP:0001608;HP:0001939;HP:0002059;HP:0000939;HP:0000478;HP:0001626;HP:0100291;HP:0003011;HP:0001658;HP:0000726;HP:0000924;HP:0000518;HP:0025031;HP:0001272;HP:0007256;HP:0010845;HP:0000543;HP:0001249;HP:0009830;HP:0001081;HP:0001251;HP:0001263;HP:0001574;HP:0002093;HP:0003107;HP:0001118;HP:0000152;HP:0000738;HP:0001257;HP:0001250;HP:0000746;HP:0010874;HP:0007024;HP:0000707;HP:…
SLC12A6	0	0.410315	42	HP:0003477;HP:0003196;HP:0003202;HP:0000294;HP:0001349;HP:0003448;HP:0004691;HP:0001284;HP:0001319;HP:0000316;HP:0002119;HP:0000248;HP:0001182;HP:0003690;HP:0003378;HP:0000508;HP:0003431;HP:0001270;HP:0002091;HP:0003444;HP:0000218;HP:0001371;HP:0002650;HP:0007178;HP:0000400;HP:0002922;HP:0000324;HP:0003383;HP:0001249;HP:0001274;HP:0001263;HP:0001290;HP:0000276;HP:0000763;HP:0001250;HP:0000709;HP:…
BBS5	0	0.410967	50	HP:0000256;HP:0001829;HP:0009806;HP:0002167;HP:0001162;HP:0000639;HP:0000501;HP:0001328;HP:0001773;HP:0000483;HP:0000486;HP:0000135;HP:0000545;HP:0000026;HP:0009466;HP:0000077;HP:0000668;HP:0001395;HP:0000218;HP:0000819;HP:0001007;HP:0001080;HP:0001156;HP:0000518;HP:0000054;HP:0000556;HP:0000137;HP:0001249;HP:0007754;HP:0001251;HP:0001263;HP:0002370;HP:0002240;HP:0010442;HP:0001513;HP:0000365;HP:…
SPR	0	0.411463	18	HP:0001249;HP:0001263;HP:0001266;HP:0008297;HP:0002360;HP:0000718;HP:0001257;HP:0001250;HP:0003593;HP:0000252;HP:0000752;HP:0001332;HP:0008936;HP:0001510;HP:0001260;HP:0000657;HP:0001337;HP:0003828
TBC1D24	0	0.411924	40	HP:0003674;HP:0007359;HP:0002123;HP:0002373;HP:0002069;HP:0001297;HP:0003828;HP:0002059;HP:0000800;HP:0000232;HP:0000448;HP:0000618;HP:0001798;HP:0000252;HP:0008619;HP:0001305;HP:0000218;HP:0002164;HP:0000518;HP:0000414;HP:0000463;HP:0001249;HP:0030680;HP:0001252;HP:0001265;HP:0000280;HP:0009882;HP:0011003;HP:0000951;HP:0001250;HP:0000648;HP:0000431;HP:0011476;HP:0000369;HP:0000343;HP:0002714;HP:…
RNU4ATAC	0	0.411941	59	HP:0001636;HP:0000347;HP:0000962;HP:0004616;HP:0001508;HP:0002827;HP:0003051;HP:0045074;HP:0000653;HP:0000448;HP:0002750;HP:0001511;HP:0000252;HP:0001302;HP:0001176;HP:0000237;HP:0000089;HP:0000878;HP:0001631;HP:0002335;HP:0000340;HP:0001156;HP:0000377;HP:0000028;HP:0003042;HP:0000054;HP:0006579;HP:0005792;HP:0001249;HP:0001274;HP:0000107;HP:0003044;HP:0001833;HP:0000926;HP:0010049;HP:0003865;HP:…
WDPCP	0	0.412079	44	HP:0000256;HP:0001829;HP:0009806;HP:0002167;HP:0001162;HP:0000639;HP:0000501;HP:0001328;HP:0001773;HP:0000483;HP:0000486;HP:0000135;HP:0000545;HP:0009466;HP:0000077;HP:0000668;HP:0001395;HP:0000218;HP:0000819;HP:0001007;HP:0001080;HP:0001156;HP:0000518;HP:0000054;HP:0000556;HP:0000137;HP:0001249;HP:0001251;HP:0001263;HP:0002370;HP:0001513;HP:0000365;HP:0002099;HP:0002141;HP:0002251;HP:0008734;HP:…
TTC8	0	0.412474	49	HP:0008323;HP:0007737;HP:0007843;HP:0000505;HP:0000256;HP:0001829;HP:0009806;HP:0002167;HP:0001162;HP:0000639;HP:0000501;HP:0001328;HP:0001773;HP:0000483;HP:0000486;HP:0000135;HP:0000545;HP:0009466;HP:0000077;HP:0000668;HP:0001395;HP:0000218;HP:0000819;HP:0001007;HP:0001080;HP:0001156;HP:0000518;HP:0000054;HP:0000556;HP:0000137;HP:0001249;HP:0001251;HP:0001263;HP:0002370;HP:0010442;HP:0001513;HP:…
ARL6	0	0.412502	50	HP:0000256;HP:0001829;HP:0009806;HP:0002167;HP:0003241;HP:0001162;HP:0000639;HP:0000501;HP:0001328;HP:0001773;HP:0000483;HP:0000486;HP:0000135;HP:0000545;HP:0005180;HP:0009466;HP:0000077;HP:0000089;HP:0000668;HP:0001395;HP:0000218;HP:0000819;HP:0001007;HP:0001080;HP:0001156;HP:0000518;HP:0000054;HP:0000556;HP:0000137;HP:0001249;HP:0001251;HP:0001263;HP:0002370;HP:0010442;HP:0001513;HP:0000365;HP:…
CCBE1	0	0.412513	57	HP:0000278;HP:0005183;HP:0001055;HP:0001698;HP:0000076;HP:0000286;HP:0000316;HP:0000337;HP:0000405;HP:0000501;HP:0007598;HP:0006531;HP:0001773;HP:0001530;HP:0000677;HP:0001004;HP:0002750;HP:0002243;HP:0008229;HP:0000272;HP:0001302;HP:0000752;HP:0004279;HP:0002593;HP:0000212;HP:0001631;HP:0003073;HP:0001007;HP:0000028;HP:0000767;HP:0002650;HP:0001537;HP:0002866;HP:0000684;HP:0100539;HP:0001762;HP:…
MTRFR	0	0.412519	49	HP:0003477;HP:0000603;HP:0002590;HP:0003202;HP:0003448;HP:0012758;HP:0001349;HP:0003376;HP:0001508;HP:0001284;HP:0000639;HP:0002169;HP:0001263;HP:0001347;HP:0000486;HP:0009053;HP:0003469;HP:0003431;HP:0000508;HP:0002878;HP:0002936;HP:0001258;HP:0010992;HP:0003383;HP:0002460;HP:0008209;HP:0001762;HP:0001638;HP:0001249;HP:0005684;HP:0001251;HP:0001263;HP:0000602;HP:0002376;HP:0000823;HP:0002151;HP:…
PRPS1	0	0.414807	43	HP:0003481;HP:0003693;HP:0002719;HP:0001284;HP:0001319;HP:0000639;HP:0001347;HP:0003323;HP:0011463;HP:0002721;HP:0008311;HP:0002936;HP:0001270;HP:0001288;HP:0002307;HP:0001522;HP:0001761;HP:0003383;HP:0002460;HP:0002522;HP:0001249;HP:0001251;HP:0001263;HP:0002445;HP:0002015;HP:0000365;HP:0001250;HP:0000648;HP:0000529;HP:0002788;HP:0000572;HP:0001510;HP:0000407;HP:0000365;HP:0001249;HP:0000791;HP:…
BBS4	0	0.415259	51	HP:0000256;HP:0001829;HP:0009806;HP:0002167;HP:0001162;HP:0000639;HP:0000501;HP:0001328;HP:0001773;HP:0000483;HP:0000486;HP:0000135;HP:0000545;HP:0009466;HP:0000077;HP:0000668;HP:0001395;HP:0004409;HP:0000218;HP:0000819;HP:0001007;HP:0001080;HP:0001156;HP:0000028;HP:0000518;HP:0000054;HP:0000556;HP:0000137;HP:0001249;HP:0000107;HP:0001251;HP:0001263;HP:0002370;HP:0010442;HP:0001513;HP:0000365;HP:…
BUB1B	0	0.415985	49	HP:0000347;HP:0000286;HP:0000175;HP:0002187;HP:0008897;HP:0000639;HP:0000316;HP:0000048;HP:0002119;HP:0006872;HP:0002069;HP:0200024;HP:0000248;HP:0001511;HP:0000238;HP:0000272;HP:0000252;HP:0006849;HP:0000879;HP:0003812;HP:0001305;HP:0000028;HP:0000518;HP:0000054;HP:0002667;HP:0000207;HP:0000358;HP:0001909;HP:0000047;HP:0000463;HP:0008872;HP:0004322;HP:0001274;HP:0000107;HP:0000348;HP:0011344;HP:…
BBS9	0	0.416525	48	HP:0000256;HP:0001829;HP:0009806;HP:0002167;HP:0001162;HP:0000639;HP:0000501;HP:0001328;HP:0001773;HP:0000483;HP:0000486;HP:0000135;HP:0000545;HP:0003812;HP:0009466;HP:0000077;HP:0000668;HP:0001395;HP:0000218;HP:0000819;HP:0001007;HP:0001080;HP:0001156;HP:0000518;HP:0000054;HP:0000556;HP:0000137;HP:0001249;HP:0001251;HP:0001263;HP:0002370;HP:0010442;HP:0001513;HP:0000365;HP:0002099;HP:0002141;HP:…
FUCA1	0	0.419026	39	HP:0000503;HP:0002205;HP:0002673;HP:0002059;HP:0000316;HP:0011220;HP:0000574;HP:0000158;HP:0010471;HP:0008430;HP:0005453;HP:0004630;HP:0002510;HP:0002650;HP:0001371;HP:0001744;HP:0001922;HP:0001014;HP:0000179;HP:0000943;HP:0001249;HP:0001271;HP:0004558;HP:0004322;HP:0002240;HP:0002938;HP:0000970;HP:0000280;HP:0000365;HP:0000445;HP:0004298;HP:0001250;HP:0002007;HP:0012236;HP:0001552;HP:0100790;HP:…
TMEM67	0	0.419768	63	HP:0100951;HP:0003774;HP:0002419;HP:0002342;HP:0001408;HP:0001162;HP:0000316;HP:0000639;HP:0002910;HP:0001320;HP:0001347;HP:0002085;HP:0000618;HP:0000272;HP:0011933;HP:0000508;HP:0001395;HP:0002335;HP:0001305;HP:0000589;HP:0002084;HP:0000657;HP:0001394;HP:0000090;HP:0001744;HP:0000567;HP:0002404;HP:0008659;HP:0005957;HP:0000463;HP:0001249;HP:0001251;HP:0000107;HP:0001263;HP:0001252;HP:0010442;HP:…
INPP5E	0	0.420152	50	HP:0001956;HP:0002342;HP:0000556;HP:0000518;HP:0000505;HP:0000054;HP:0008915;HP:0000750;HP:0000256;HP:0100951;HP:0000286;HP:0002419;HP:0001760;HP:0200096;HP:0001162;HP:0001320;HP:0011220;HP:0007772;HP:0000158;HP:0010828;HP:0011933;HP:0003812;HP:0000508;HP:0000752;HP:0002553;HP:0010808;HP:0001395;HP:0002335;HP:0000657;HP:0002876;HP:0002790;HP:0000567;HP:0007271;HP:0000556;HP:0000463;HP:0001249;HP:…
PMM2	0	0.421368	69	HP:0001698;HP:0001324;HP:0001507;HP:0002910;HP:0000565;HP:0001626;HP:0001790;HP:0004315;HP:0000219;HP:0001929;HP:0000598;HP:0001395;HP:0025031;HP:0001371;HP:0000400;HP:0008209;HP:0003645;HP:0001560;HP:0008872;HP:0001271;HP:0000938;HP:0001251;HP:0000107;HP:0001252;HP:0002240;HP:0000821;HP:0000100;HP:0001397;HP:0001250;HP:0000769;HP:0001197;HP:0002013;HP:0001894;HP:0000510;HP:0005280;HP:0001871;HP:…
SUMF1	0	0.424916	32	HP:0002059;HP:0001319;HP:0007957;HP:0002119;HP:0011304;HP:0011220;HP:0007305;HP:0000238;HP:0002922;HP:0001272;HP:0001744;HP:0100539;HP:0000463;HP:0000943;HP:0001249;HP:0002003;HP:0004322;HP:0001251;HP:0001263;HP:0008479;HP:0007307;HP:0002240;HP:0002395;HP:0011096;HP:0000280;HP:0000365;HP:0008064;HP:0001257;HP:0008155;HP:0000546;HP:0010055;HP:0002518
XPA	0	0.425056	35	HP:0001939;HP:0002542;HP:0001507;HP:0001284;HP:0000656;HP:0001626;HP:0000478;HP:0003011;HP:0000119;HP:0008639;HP:0000992;HP:0000252;HP:0004334;HP:0000598;HP:0000924;HP:0001009;HP:0001272;HP:0000509;HP:0000491;HP:0001249;HP:0000613;HP:0001251;HP:0001266;HP:0001574;HP:0001265;HP:0000152;HP:0000621;HP:0001268;HP:0001257;HP:0002715;HP:0001029;HP:0000707;HP:0003079;HP:0000407;HP:0003510
EIF2S3	0	0.427908	5	HP:0001249;HP:0000252;HP:0007370;HP:0001257;HP:0001250
AGA	0	0.429572	44	HP:0002205;HP:0002756;HP:0001939;HP:0002059;HP:0001264;HP:0000248;HP:0002750;HP:0003302;HP:0000158;HP:0000252;HP:0001875;HP:0001388;HP:0002650;HP:0000518;HP:0001922;HP:0000179;HP:0000463;HP:0000943;HP:0001061;HP:0001249;HP:0004322;HP:0003304;HP:0001071;HP:0001252;HP:0002738;HP:0000926;HP:0002240;HP:0000053;HP:0002376;HP:0000283;HP:0000280;HP:0000154;HP:0001257;HP:0001250;HP:0001653;HP:0004568;HP:…
NDUFS4	0	0.430224	55	HP:0001254;HP:0003202;HP:0001324;HP:0001508;HP:0006965;HP:0000639;HP:0001399;HP:0007305;HP:0003487;HP:0001347;HP:0003128;HP:0000712;HP:0000486;HP:0000618;HP:0003546;HP:0002415;HP:0003812;HP:0001423;HP:0000508;HP:0001332;HP:0002793;HP:0001272;HP:0002171;HP:0008872;HP:0000543;HP:0001249;HP:0001251;HP:0001263;HP:0002093;HP:0000602;HP:0001252;HP:0001265;HP:0002376;HP:0000005;HP:0000998;HP:0001943;HP:…
TRIM32	0	0.431383	64	HP:0000256;HP:0001829;HP:0009806;HP:0002167;HP:0001162;HP:0000639;HP:0000501;HP:0001328;HP:0001773;HP:0000483;HP:0000486;HP:0000135;HP:0000545;HP:0009466;HP:0000077;HP:0000668;HP:0001395;HP:0000218;HP:0000819;HP:0001007;HP:0001080;HP:0001156;HP:0000518;HP:0000054;HP:0000556;HP:0000137;HP:0001249;HP:0001251;HP:0001263;HP:0002370;HP:0001513;HP:0000365;HP:0002099;HP:0002141;HP:0002251;HP:0008734;HP:…
KIF7	0	0.431688	63	HP:0000256;HP:0000286;HP:0006101;HP:0000175;HP:0008897;HP:0001162;HP:0000316;HP:0001830;HP:0000486;HP:0003812;HP:0009611;HP:0000207;HP:0000358;HP:0005148;HP:0000023;HP:0000047;HP:0000322;HP:0030680;HP:0000005;HP:0000260;HP:0000269;HP:0000365;HP:0001250;HP:0002007;HP:0000431;HP:0001510;HP:0000194;HP:0003196;HP:0007370;HP:0001177;HP:0001508;HP:0000308;HP:0000337;HP:0000639;HP:0009942;HP:0010066;HP:…
PEX1	0	0.431901	54	HP:0000286;HP:0001999;HP:0001508;HP:0001939;HP:0000939;HP:0001319;HP:0010696;HP:0000565;HP:0000478;HP:0003011;HP:0000119;HP:0003159;HP:0000272;HP:0003455;HP:0002415;HP:0003146;HP:0000598;HP:0000924;HP:0001395;HP:0000444;HP:0000218;HP:0025031;HP:0000457;HP:0001394;HP:0008167;HP:0000556;HP:0000463;HP:0000268;HP:0001249;HP:0001271;HP:0000107;HP:0000512;HP:0001263;HP:0001290;HP:0001252;HP:0002240;HP:…
NDUFS1	0	0.434135	69	HP:0002171;HP:0001249;HP:0001251;HP:0001263;HP:0000602;HP:0001508;HP:0002093;HP:0001252;HP:0000639;HP:0000005;HP:0000998;HP:0007305;HP:0001347;HP:0002151;HP:0003128;HP:0001250;HP:0001257;HP:0001427;HP:0002490;HP:0000648;HP:0000712;HP:0003593;HP:0001404;HP:0003812;HP:0000580;HP:0001332;HP:0003676;HP:0001260;HP:0002793;HP:0000407;HP:0001254;HP:0003202;HP:0001324;HP:0001508;HP:0006965;HP:0000639;HP:…
PEX16	0	0.438331	64	HP:0000256;HP:0005469;HP:0000347;HP:0000286;HP:0005989;HP:0001088;HP:0001284;HP:0000316;HP:0002416;HP:0006894;HP:0001840;HP:0002750;HP:0000158;HP:0000272;HP:0004734;HP:0001838;HP:0010808;HP:0001193;HP:0007759;HP:0000244;HP:0000518;HP:0000358;HP:0001762;HP:0000047;HP:0004492;HP:0000543;HP:0002967;HP:0000512;HP:0003355;HP:0001252;HP:0002240;HP:0000005;HP:0001250;HP:0000580;HP:0000311;HP:0000954;HP:…
PEX19	0	0.438331	64	HP:0000256;HP:0005469;HP:0000347;HP:0000286;HP:0005989;HP:0001088;HP:0001284;HP:0000316;HP:0002416;HP:0006894;HP:0001840;HP:0002750;HP:0000158;HP:0000272;HP:0004734;HP:0001838;HP:0010808;HP:0001193;HP:0007759;HP:0000244;HP:0000518;HP:0000358;HP:0001762;HP:0000047;HP:0004492;HP:0000543;HP:0002967;HP:0000512;HP:0003355;HP:0001252;HP:0002240;HP:0000005;HP:0001250;HP:0000580;HP:0000311;HP:0000954;HP:…
PEX3	0	0.438331	64	HP:0000256;HP:0005469;HP:0000347;HP:0000286;HP:0005989;HP:0001088;HP:0001284;HP:0000316;HP:0002416;HP:0006894;HP:0001840;HP:0002750;HP:0000158;HP:0000272;HP:0004734;HP:0001838;HP:0010808;HP:0001193;HP:0007759;HP:0000244;HP:0000518;HP:0000358;HP:0001762;HP:0000047;HP:0004492;HP:0000543;HP:0002967;HP:0000512;HP:0003355;HP:0001252;HP:0002240;HP:0000005;HP:0001250;HP:0000580;HP:0000311;HP:0000954;HP:…
PEX12	0	0.438331	64	HP:0000256;HP:0005469;HP:0000347;HP:0000286;HP:0005989;HP:0001088;HP:0001284;HP:0000316;HP:0002416;HP:0006894;HP:0001840;HP:0002750;HP:0000158;HP:0000272;HP:0004734;HP:0001838;HP:0010808;HP:0001193;HP:0007759;HP:0000244;HP:0000518;HP:0000358;HP:0001762;HP:0000047;HP:0004492;HP:0000543;HP:0002967;HP:0000512;HP:0003355;HP:0001252;HP:0002240;HP:0000005;HP:0001250;HP:0000580;HP:0000311;HP:0000954;HP:…
PEX6	0	0.438331	64	HP:0000256;HP:0005469;HP:0000347;HP:0000286;HP:0005989;HP:0001088;HP:0001284;HP:0000316;HP:0002416;HP:0006894;HP:0001840;HP:0002750;HP:0000158;HP:0000272;HP:0004734;HP:0001838;HP:0010808;HP:0001193;HP:0007759;HP:0000244;HP:0000518;HP:0000358;HP:0001762;HP:0000047;HP:0004492;HP:0000543;HP:0002967;HP:0000512;HP:0003355;HP:0001252;HP:0002240;HP:0000005;HP:0001250;HP:0000580;HP:0000311;HP:0000954;HP:…
PEX14	0	0.438331	64	HP:0000256;HP:0005469;HP:0000347;HP:0000286;HP:0005989;HP:0001088;HP:0001284;HP:0000316;HP:0002416;HP:0006894;HP:0001840;HP:0002750;HP:0000158;HP:0000272;HP:0004734;HP:0001838;HP:0010808;HP:0001193;HP:0007759;HP:0000244;HP:0000518;HP:0000358;HP:0001762;HP:0000047;HP:0004492;HP:0000543;HP:0002967;HP:0000512;HP:0003355;HP:0001252;HP:0002240;HP:0000005;HP:0001250;HP:0000580;HP:0000311;HP:0000954;HP:…
MKS1	0	0.438463	99	HP:0000256;HP:0002323;HP:0000347;HP:0000175;HP:0003241;HP:0001408;HP:0000568;HP:0001162;HP:0000316;HP:0001773;HP:0001511;HP:0000486;HP:0000113;HP:0000668;HP:0001395;HP:0000819;HP:0001080;HP:0001305;HP:0000518;HP:0006267;HP:0000137;HP:0005343;HP:0001883;HP:0000130;HP:0001251;HP:0001274;HP:0001746;HP:0000180;HP:0001513;HP:0001195;HP:0000365;HP:0001562;HP:0000154;HP:0008734;HP:0001712;HP:0001321;HP:…
ESCO2	0	0.438608	71	HP:0000347;HP:0000175;HP:0008897;HP:0009933;HP:0000476;HP:0000568;HP:0000316;HP:0005916;HP:0000248;HP:0001511;HP:0000113;HP:0000592;HP:0000272;HP:0003616;HP:0002645;HP:0000430;HP:0001631;HP:0007759;HP:0001080;HP:0000518;HP:0009778;HP:0000358;HP:0001239;HP:0000047;HP:0004322;HP:0002286;HP:0008070;HP:0000387;HP:0000520;HP:0002987;HP:0006380;HP:0000625;HP:0001250;HP:0007330;HP:0003273;HP:0000431;HP:…
ERCC8	0	0.439551	68	HP:0008839;HP:0001324;HP:0010234;HP:0001511;HP:0000486;HP:0000726;HP:0001288;HP:0007759;HP:0000518;HP:0008850;HP:0002545;HP:0000417;HP:0000762;HP:0002135;HP:0001271;HP:0001251;HP:0008070;HP:0000987;HP:0002240;HP:0000005;HP:0000649;HP:0001250;HP:0000083;HP:0000540;HP:0011675;HP:0000580;HP:0001260;HP:0003278;HP:0000858;HP:0001376;HP:0000407;HP:0005328;HP:0002059;HP:0003758;HP:0000639;HP:0000685;HP:…
GBA	0	0.442321	96	HP:0000347;HP:0002756;HP:0000962;HP:0000623;HP:0002179;HP:0002804;HP:0000316;HP:0000565;HP:0000232;HP:0006530;HP:0001790;HP:0002100;HP:0001511;HP:0002344;HP:0000486;HP:0001336;HP:0004975;HP:0000726;HP:0003812;HP:0011968;HP:0004963;HP:0007759;HP:0000741;HP:0001761;HP:0007817;HP:0002104;HP:0000666;HP:0001622;HP:0004322;HP:0001538;HP:0001971;HP:0002092;HP:0001251;HP:0010885;HP:0002240;HP:0002094;HP:…
GLB1	0	0.444857	84	HP:0000683;HP:0007272;HP:0001654;HP:0001223;HP:0003311;HP:0000316;HP:0002119;HP:0000904;HP:0012069;HP:0003049;HP:0008430;HP:0003521;HP:0002510;HP:0001288;HP:0002506;HP:0007759;HP:0001332;HP:0001388;HP:0000457;HP:0000023;HP:0004322;HP:0000271;HP:0001251;HP:0001071;HP:0000926;HP:0002240;HP:0000365;HP:0000154;HP:0002857;HP:0002007;HP:0008166;HP:0000470;HP:0001871;HP:0003307;HP:0001644;HP:0003510;HP:…
PEX10	0	0.448718	73	HP:0000256;HP:0005469;HP:0000347;HP:0005989;HP:0000286;HP:0001999;HP:0001088;HP:0001284;HP:0000316;HP:0000565;HP:0002416;HP:0006894;HP:0001840;HP:0002750;HP:0000158;HP:0000272;HP:0004734;HP:0001838;HP:0010808;HP:0001193;HP:0007759;HP:0000244;HP:0000518;HP:0000358;HP:0001762;HP:0000047;HP:0004492;HP:0000268;HP:0000543;HP:0002967;HP:0000512;HP:0003355;HP:0001252;HP:0002240;HP:0000005;HP:0001250;HP:…
ERCC2	0	0.44989	47	HP:0001019;HP:0000347;HP:0003819;HP:0001808;HP:0002719;HP:0003683;HP:0000568;HP:0000656;HP:0004315;HP:0000992;HP:0005214;HP:0001511;HP:0000252;HP:0000135;HP:0004334;HP:0001838;HP:0002751;HP:0001009;HP:0001371;HP:0000518;HP:0000054;HP:0000509;HP:0000491;HP:0001249;HP:0000613;HP:0004322;HP:0000271;HP:0001251;HP:0001263;HP:0001266;HP:0001518;HP:0001265;HP:0000365;HP:0000621;HP:0007479;HP:0007485;HP:…
PEX7	0	0.460261	61	HP:0000347;HP:0001525;HP:0000175;HP:0001596;HP:0001939;HP:0001507;HP:0002188;HP:0005841;HP:0000639;HP:0000478;HP:0003011;HP:0000616;HP:0000272;HP:0000252;HP:0003690;HP:0000508;HP:0002654;HP:0000598;HP:0000924;HP:0008905;HP:0040064;HP:0002751;HP:0003474;HP:0001761;HP:0001371;HP:0000518;HP:0002922;HP:0003549;HP:0004689;HP:0003417;HP:0001638;HP:0001635;HP:0001249;HP:0012211;HP:0001251;HP:0001574;HP:…
PEX5	0	0.461501	84	HP:0000256;HP:0005469;HP:0000347;HP:0000286;HP:0005989;HP:0001999;HP:0001088;HP:0001284;HP:0000316;HP:0000565;HP:0002416;HP:0006894;HP:0001840;HP:0002750;HP:0000158;HP:0000272;HP:0004734;HP:0001838;HP:0010808;HP:0001193;HP:0007759;HP:0000244;HP:0000518;HP:0000457;HP:0000358;HP:0001762;HP:0008167;HP:0000047;HP:0004492;HP:0000268;HP:0000543;HP:0002967;HP:0001271;HP:0000512;HP:0003355;HP:0001252;HP:…
PEX26	0	0.468713	92	HP:0000256;HP:0005469;HP:0000347;HP:0001999;HP:0000286;HP:0005989;HP:0001088;HP:0001284;HP:0000565;HP:0000316;HP:0002416;HP:0006894;HP:0001840;HP:0002750;HP:0000158;HP:0000272;HP:0000598;HP:0004734;HP:0001838;HP:0010808;HP:0001193;HP:0007759;HP:0000244;HP:0025031;HP:0000518;HP:0000457;HP:0000358;HP:0001762;HP:0008167;HP:0000268;HP:0000047;HP:0004492;HP:0000543;HP:0002967;HP:0001271;HP:0000512;HP:…
NSDHL	0	0.47289	84	HP:0000278;HP:0000347;HP:0000286;HP:0001533;HP:0000426;HP:0002360;HP:0000486;HP:0000272;HP:0000252;HP:0001302;HP:0000275;HP:0000752;HP:0011297;HP:0000737;HP:0000218;HP:0002650;HP:0000358;HP:0003103;HP:0001249;HP:0001263;HP:0007874;HP:0001290;HP:0000276;HP:0000718;HP:0001250;HP:0001382;HP:0000582;HP:0000678;HP:0002126;HP:0003307;HP:0000750;HP:0002808;HP:0001036;HP:0008417;HP:0000347;HP:0008839;HP:…
PEX2	0	0.488507	116	HP:0000256;HP:0005469;HP:0000347;HP:0000286;HP:0001999;HP:0005989;HP:0000175;HP:0000262;HP:0001088;HP:0001284;HP:0000316;HP:0000239;HP:0002416;HP:0006894;HP:0001840;HP:0002750;HP:0001511;HP:0000158;HP:0000272;HP:0000598;HP:0004734;HP:0010808;HP:0001838;HP:0002764;HP:0007759;HP:0001193;HP:0000244;HP:0001761;HP:0025031;HP:0000457;HP:0000518;HP:0002104;HP:0001762;HP:0008167;HP:0000358;HP:0000268;HP:…
